# Supplementary material for: Full-Length Transcriptome Sequencing Provides Insights into Flavonoid Biosynthesis in Fritillaria hupehensis
Source: Life (Basel). 2021 Mar 28;11(4):287. doi: 10.3390/life11040287 (PMC8066755; doi:10.3390/life11040287)
Supplement: Supplementary file 1 [file life-11-00287-s001.zip › Supplementary tables.xlsx]

## Sheet: Table S1
	Unigene_id	Isoform number
	Unigene23270	267
	Unigene24755	187
	Unigene30347	165
	Unigene19170	152
	Unigene28276	144
	Unigene20453	143
	Unigene21361	139
	Unigene17114	125
	Unigene28894	108
	Unigene25811	97
	Unigene1406	95
	Unigene24494	88
	Unigene27467	86
	Unigene29695	84
	Unigene6667	84
	Unigene15723	78
	Unigene18889	76
	Unigene23072	75
	Unigene17650	67
	Unigene15202	67
	Unigene17493	65
	Unigene16065	65
	Unigene24502	64
	Unigene26697	63
	Unigene9290	62
	Unigene9642	61
	Unigene25794	60
	Unigene14498	60
	Unigene3788	59
	Unigene6263	55
	Unigene4816	55
	Unigene21649	55
	Unigene19757	54
	Unigene889	54
	Unigene6385	53
	Unigene11792	53
	Unigene16708	51
	Unigene29475	51
	Unigene18962	51
	Unigene2360	50
	Unigene11042	49
	Unigene11598	49
	Unigene5516	48
	Unigene567	48
	Unigene22830	47
	Unigene29987	47
	Unigene8308	47
	Unigene30332	47
	Unigene9672	46
	Unigene7344	46
	Unigene64	45
	Unigene24769	45
	Unigene16212	44
	Unigene8146	44
	Unigene29332	44
	Unigene30010	44
	Unigene7372	42
	Unigene19670	42
	Unigene19175	42
	Unigene28843	42
	Unigene20880	42
	Unigene13292	41
	Unigene20371	41
	Unigene18238	41
	Unigene25546	40
	Unigene9156	40
	Unigene26851	40
	Unigene11233	39
	Unigene10794	39
	Unigene17439	39
	Unigene17505	39
	Unigene325	39
	Unigene16610	38
	Unigene20858	38
	Unigene21207	37
	Unigene19666	37
	Unigene12923	37
	Unigene10646	37
	Unigene13954	37
	Unigene18228	37
	Unigene29614	37
	Unigene12481	36
	Unigene1279	36
	Unigene26570	36
	Unigene23589	36
	Unigene2485	36
	Unigene6356	36
	Unigene30020	36
	Unigene20771	35
	Unigene9570	35
	Unigene29923	35
	Unigene19922	35
	Unigene28700	34
	Unigene30871	34
	Unigene24456	34
	Unigene9067	34
	Unigene459	34
	Unigene19574	34
	Unigene20567	34
	Unigene21265	33
	Unigene27762	33
	Unigene26874	33
	Unigene30828	33
	Unigene29612	33
	Unigene27494	33
	Unigene23598	32
	Unigene27957	32
	Unigene19599	32
	Unigene24941	32
	Unigene2901	32
	Unigene9833	31
	Unigene10860	31
	Unigene14191	31
	Unigene1449	31
	Unigene30024	30
	Unigene29807	30
	Unigene17122	30
	Unigene20509	30
	Unigene24455	30
	Unigene11793	30
	Unigene8229	30
	Unigene18517	30
	Unigene30711	30
	Unigene2875	30
	Unigene5060	30
	Unigene11298	29
	Unigene9187	29
	Unigene22088	29
	Unigene13323	29
	Unigene3499	29
	Unigene27935	29
	Unigene20722	29
	Unigene9551	28
	Unigene21201	28
	Unigene4274	28
	Unigene10870	28
	Unigene17736	28
	Unigene6071	28
	Unigene16917	28
	Unigene15735	28
	Unigene1190	28
	Unigene20405	27
	Unigene16329	27
	Unigene12100	27
	Unigene664	27
	Unigene20850	27
	Unigene9591	27
	Unigene17296	27
	Unigene8818	27
	Unigene24875	27
	Unigene11983	27
	Unigene29509	26
	Unigene15941	26
	Unigene8648	26
	Unigene10246	26
	Unigene18076	26
	Unigene16661	26
	Unigene22352	26
	Unigene20890	26
	Unigene18546	26
	Unigene2903	26
	Unigene6788	26
	Unigene15307	25
	Unigene10089	25
	Unigene1634	25
	Unigene27280	25
	Unigene20653	25
	Unigene28451	25
	Unigene30609	24
	Unigene29761	24
	Unigene19127	24
	Unigene9753	24
	Unigene17216	24
	Unigene9877	24
	Unigene13537	24
	Unigene30813	24
	Unigene29735	24
	Unigene22436	24
	Unigene10120	24
	Unigene66	24
	Unigene2443	24
	Unigene12098	24
	Unigene25087	24
	Unigene30196	24
	Unigene11262	24
	Unigene9800	23
	Unigene26199	23
	Unigene30011	23
	Unigene20925	23
	Unigene7005	23
	Unigene24451	23
	Unigene15733	23
	Unigene18369	23
	Unigene27178	23
	Unigene11291	23
	Unigene12695	23
	Unigene18385	23
	Unigene9159	23
	Unigene8085	23
	Unigene16323	23
	Unigene21107	23
	Unigene7750	23
	Unigene19916	22
	Unigene25619	22
	Unigene20240	22
	Unigene12581	22
	Unigene24542	22
	Unigene7080	22
	Unigene5166	22
	Unigene13369	22
	Unigene29814	22
	Unigene30704	22
	Unigene22900	22
	Unigene9619	22
	Unigene11279	22
	Unigene6278	22
	Unigene20300	22
	Unigene2029	22
	Unigene11152	22
	Unigene6829	22
	Unigene9809	22
	Unigene29656	21
	Unigene5677	21
	Unigene12902	21
	Unigene26355	21
	Unigene12152	21
	Unigene17338	21
	Unigene21850	21
	Unigene2158	21
	Unigene17132	21
	Unigene21260	21
	Unigene23699	21
	Unigene10370	21
	Unigene9174	21
	Unigene19105	21
	Unigene20725	21
	Unigene16608	21
	Unigene27758	21
	Unigene6327	21
	Unigene2301	21
	Unigene1508	20
	Unigene659	20
	Unigene28719	20
	Unigene8512	20
	Unigene6830	20
	Unigene29997	20
	Unigene24751	20
	Unigene13650	20
	Unigene16802	20
	Unigene6468	20
	Unigene20830	20
	Unigene23835	20
	Unigene30318	20
	Unigene18119	20
	Unigene9914	20
	Unigene14283	20
	Unigene15824	20
	Unigene15632	20
	Unigene20657	20
	Unigene3624	20
	Unigene27690	20
	Unigene16055	20
	Unigene10448	20
	Unigene27874	20
	Unigene14418	20
	Unigene25990	20
	Unigene435	20
	Unigene21609	20
	Unigene18275	20
	Unigene29689	19
	Unigene20831	19
	Unigene20236	19
	Unigene14590	19
	Unigene9970	19
	Unigene22715	19
	Unigene19173	19
	Unigene29719	19
	Unigene30018	19
	Unigene8742	19
	Unigene19307	19
	Unigene11930	19
	Unigene22393	19
	Unigene19077	19
	Unigene8921	19
	Unigene22140	19
	Unigene1210	19
	Unigene16522	19
	Unigene20267	19
	Unigene29930	19
	Unigene23631	19
	Unigene12707	18
	Unigene22706	18
	Unigene6702	18
	Unigene21454	18
	Unigene1040	18
	Unigene9602	18
	Unigene6230	18
	Unigene27222	18
	Unigene9539	18
	Unigene5274	18
	Unigene25840	18
	Unigene13104	18
	Unigene27974	18
	Unigene12189	18
	Unigene25177	18
	Unigene25070	18
	Unigene9606	18
	Unigene29717	18
	Unigene30159	18
	Unigene588	18
	Unigene20784	18
	Unigene24239	18
	Unigene10612	18
	Unigene21055	18
	Unigene21689	18
	Unigene20709	18
	Unigene22195	18
	Unigene28182	17
	Unigene23008	17
	Unigene26723	17
	Unigene29594	17
	Unigene391	17
	Unigene20769	17
	Unigene12626	17
	Unigene4356	17
	Unigene30036	17
	Unigene6741	17
	Unigene25030	17
	Unigene18158	17
	Unigene3082	17
	Unigene20870	17
	Unigene6393	17
	Unigene29804	17
	Unigene29822	17
	Unigene17022	17
	Unigene28563	17
	Unigene5594	17
	Unigene1334	17
	Unigene21469	17
	Unigene15145	17
	Unigene29994	17
	Unigene13606	17
	Unigene22980	17
	Unigene25594	17
	Unigene12408	17
	Unigene24625	17
	Unigene5536	16
	Unigene14471	16
	Unigene21918	16
	Unigene29515	16
	Unigene20728	16
	Unigene20755	16
	Unigene28030	16
	Unigene28770	16
	Unigene3549	16
	Unigene13330	16
	Unigene5245	16
	Unigene23412	16
	Unigene4310	16
	Unigene5839	16
	Unigene16181	16
	Unigene18418	16
	Unigene25117	16
	Unigene25850	16
	Unigene18198	16
	Unigene23511	16
	Unigene30533	16
	Unigene20984	16
	Unigene12506	16
	Unigene18240	16
	Unigene22907	16
	Unigene21951	16
	Unigene1177	16
	Unigene20917	16
	Unigene4051	16
	Unigene23824	16
	Unigene12706	16
	Unigene2239	16
	Unigene8957	16
	Unigene9799	15
	Unigene4751	15
	Unigene29386	15
	Unigene25449	15
	Unigene19822	15
	Unigene1366	15
	Unigene6427	15
	Unigene29582	15
	Unigene26558	15
	Unigene20546	15
	Unigene26078	15
	Unigene29993	15
	Unigene20764	15
	Unigene27292	15
	Unigene29733	15
	Unigene4034	15
	Unigene3054	15
	Unigene5996	15
	Unigene29716	15
	Unigene17222	15
	Unigene20568	15
	Unigene20596	15
	Unigene3198	15
	Unigene24236	15
	Unigene24411	15
	Unigene6690	15
	Unigene29038	15
	Unigene2304	15
	Unigene3299	15
	Unigene23232	15
	Unigene29348	15
	Unigene2731	15
	Unigene30071	15
	Unigene22627	15
	Unigene25960	15
	Unigene7802	15
	Unigene9541	15
	Unigene26388	15
	Unigene28347	15
	Unigene10638	15
	Unigene29602	15
	Unigene12208	15
	Unigene29899	15
	Unigene20701	15
	Unigene27249	15
	Unigene20867	15
	Unigene28208	14
	Unigene17408	14
	Unigene16715	14
	Unigene29623	14
	Unigene14454	14
	Unigene29756	14
	Unigene30301	14
	Unigene30055	14
	Unigene8908	14
	Unigene25478	14
	Unigene1431	14
	Unigene9798	14
	Unigene20773	14
	Unigene9618	14
	Unigene30082	14
	Unigene6897	14
	Unigene29452	14
	Unigene22617	14
	Unigene29986	14
	Unigene9441	14
	Unigene30599	14
	Unigene10443	14
	Unigene27792	14
	Unigene2203	14
	Unigene29560	14
	Unigene21250	14
	Unigene20527	14
	Unigene3843	14
	Unigene6208	14
	Unigene13352	14
	Unigene9790	14
	Unigene5653	14
	Unigene23868	14
	Unigene19318	14
	Unigene11545	14
	Unigene12322	14
	Unigene19697	14
	Unigene21090	14
	Unigene15829	14
	Unigene20766	14
	Unigene12614	14
	Unigene5629	14
	Unigene14950	14
	Unigene20257	14
	Unigene18121	14
	Unigene13652	14
	Unigene1769	14
	Unigene30021	14
	Unigene34	14
	Unigene3653	14
	Unigene5185	13
	Unigene20846	13
	Unigene18443	13
	Unigene24647	13
	Unigene29991	13
	Unigene6784	13
	Unigene19161	13
	Unigene29755	13
	Unigene10849	13
	Unigene6892	13
	Unigene9652	13
	Unigene29185	13
	Unigene3522	13
	Unigene30861	13
	Unigene9616	13
	Unigene22291	13
	Unigene8951	13
	Unigene21339	13
	Unigene1146	13
	Unigene12149	13
	Unigene23819	13
	Unigene20695	13
	Unigene18353	13
	Unigene18824	13
	Unigene12605	13
	Unigene13969	13
	Unigene11745	13
	Unigene29026	13
	Unigene29637	13
	Unigene9207	13
	Unigene27784	13
	Unigene17506	13
	Unigene8797	13
	Unigene24627	13
	Unigene27668	13
	Unigene20098	13
	Unigene27024	13
	Unigene21558	13
	Unigene20832	13
	Unigene7587	13
	Unigene3883	13
	Unigene20848	13
	Unigene29723	13
	Unigene18426	13
	Unigene20686	13
	Unigene19961	13
	Unigene18012	13
	Unigene27772	13
	Unigene7365	13
	Unigene4415	13
	Unigene29455	13
	Unigene19872	13
	Unigene10351	13
	Unigene29815	13
	Unigene24727	13
	Unigene29842	13
	Unigene4441	13
	Unigene17153	13
	Unigene24606	13
	Unigene30525	12
	Unigene7644	12
	Unigene1611	12
	Unigene6097	12
	Unigene110	12
	Unigene44	12
	Unigene10056	12
	Unigene20882	12
	Unigene29441	12
	Unigene13514	12
	Unigene12638	12
	Unigene8222	12
	Unigene26771	12
	Unigene3942	12
	Unigene25384	12
	Unigene16470	12
	Unigene25614	12
	Unigene20539	12
	Unigene29630	12
	Unigene1466	12
	Unigene26393	12
	Unigene13503	12
	Unigene29553	12
	Unigene22204	12
	Unigene10316	12
	Unigene27473	12
	Unigene6408	12
	Unigene21865	12
	Unigene6444	12
	Unigene14886	12
	Unigene1467	12
	Unigene17277	12
	Unigene27155	12
	Unigene27849	12
	Unigene351	12
	Unigene19438	12
	Unigene4805	12
	Unigene23847	12
	Unigene15687	12
	Unigene5982	12
	Unigene4880	12
	Unigene25256	12
	Unigene14921	12
	Unigene21582	12
	Unigene30448	12
	Unigene14438	12
	Unigene313	12
	Unigene9716	12
	Unigene18260	12
	Unigene30098	12
	Unigene7946	12
	Unigene20177	12
	Unigene18112	12
	Unigene25607	12
	Unigene25008	12
	Unigene23460	12
	Unigene19286	12
	Unigene3850	12
	Unigene20592	12
	Unigene12096	12
	Unigene15474	12
	Unigene4264	12
	Unigene4566	12
	Unigene21770	12
	Unigene13452	12
	Unigene30006	12
	Unigene6462	12
	Unigene3252	12
	Unigene5052	12
	Unigene13934	12
	Unigene29628	12
	Unigene2617	12
	Unigene22096	12
	Unigene8329	12
	Unigene11268	12
	Unigene2788	12
	Unigene431	12
	Unigene5659	12
	Unigene5460	12
	Unigene29984	12
	Unigene2368	12
	Unigene19416	12
	Unigene27718	12
	Unigene18084	12
	Unigene18051	12
	Unigene3799	12
	Unigene30032	12
	Unigene23673	12
	Unigene23912	12
	Unigene15317	11
	Unigene902	11
	Unigene25574	11
	Unigene9690	11
	Unigene25432	11
	Unigene21643	11
	Unigene20923	11
	Unigene28636	11
	Unigene9865	11
	Unigene27727	11
	Unigene30090	11
	Unigene27016	11
	Unigene19203	11
	Unigene20868	11
	Unigene12517	11
	Unigene30202	11
	Unigene9751	11
	Unigene17677	11
	Unigene23277	11
	Unigene14203	11
	Unigene21944	11
	Unigene25085	11
	Unigene21027	11
	Unigene13713	11
	Unigene20060	11
	Unigene17669	11
	Unigene12151	11
	Unigene5190	11
	Unigene30014	11
	Unigene20042	11
	Unigene4422	11
	Unigene24467	11
	Unigene12319	11
	Unigene3149	11
	Unigene160	11
	Unigene28728	11
	Unigene14009	11
	Unigene15948	11
	Unigene26343	11
	Unigene18984	11
	Unigene1618	11
	Unigene22604	11
	Unigene29685	11
	Unigene2526	11
	Unigene30008	11
	Unigene10604	11
	Unigene22864	11
	Unigene2665	11
	Unigene15154	11
	Unigene5950	11
	Unigene19530	11
	Unigene19479	11
	Unigene30181	11
	Unigene16653	11
	Unigene29567	11
	Unigene26964	11
	Unigene3501	11
	Unigene18829	11
	Unigene28655	11
	Unigene30402	11
	Unigene27662	11
	Unigene11324	11
	Unigene21748	11
	Unigene14148	11
	Unigene21767	11
	Unigene14399	11
	Unigene23871	11
	Unigene3892	11
	Unigene21213	11
	Unigene24549	11
	Unigene1196	11
	Unigene27395	11
	Unigene19222	11
	Unigene764	11
	Unigene29060	11
	Unigene28415	11
	Unigene12353	11
	Unigene20782	11
	Unigene12209	11
	Unigene19790	11
	Unigene18295	11
	Unigene15197	11
	Unigene2868	11
	Unigene27290	11
	Unigene25810	11
	Unigene25023	11
	Unigene8590	11
	Unigene7489	11
	Unigene22065	11
	Unigene13833	11
	Unigene17030	11
	Unigene8765	11
	Unigene3825	11
	Unigene16515	11
	Unigene26213	11
	Unigene26681	11
	Unigene12163	11
	Unigene8935	11
	Unigene24590	11
	Unigene799	11
	Unigene27247	11
	Unigene19965	11
	Unigene16677	11
	Unigene29732	11
	Unigene22033	11
	Unigene26392	11
	Unigene30052	11
	Unigene25100	11
	Unigene9246	11
	Unigene2755	11
	Unigene30431	11
	Unigene20741	11
	Unigene20661	11
	Unigene10640	11
	Unigene29504	10
	Unigene20891	10
	Unigene30064	10
	Unigene2703	10
	Unigene27850	10
	Unigene22532	10
	Unigene6306	10
	Unigene12164	10
	Unigene27353	10
	Unigene26412	10
	Unigene20572	10
	Unigene21841	10
	Unigene28310	10
	Unigene26297	10
	Unigene3693	10
	Unigene12823	10
	Unigene17747	10
	Unigene11113	10
	Unigene23923	10
	Unigene8389	10
	Unigene22651	10
	Unigene26134	10
	Unigene18324	10
	Unigene10919	10
	Unigene14620	10
	Unigene20640	10
	Unigene1361	10
	Unigene29436	10
	Unigene26584	10
	Unigene27925	10
	Unigene3743	10
	Unigene30015	10
	Unigene28664	10
	Unigene13527	10
	Unigene9608	10
	Unigene24370	10
	Unigene28139	10
	Unigene27653	10
	Unigene95	10
	Unigene20883	10
	Unigene24684	10
	Unigene27248	10
	Unigene24143	10
	Unigene28207	10
	Unigene19535	10
	Unigene15861	10
	Unigene14994	10
	Unigene12891	10
	Unigene25723	10
	Unigene2366	10
	Unigene27788	10
	Unigene61	10
	Unigene9902	10
	Unigene2720	10
	Unigene20765	10
	Unigene9420	10
	Unigene2475	10
	Unigene20718	10
	Unigene19740	10
	Unigene17462	10
	Unigene29011	10
	Unigene202	10
	Unigene18896	10
	Unigene26274	10
	Unigene6792	10
	Unigene4499	10
	Unigene11075	10
	Unigene24473	10
	Unigene12989	10
	Unigene15724	10
	Unigene28315	10
	Unigene6948	10
	Unigene20625	10
	Unigene21928	10
	Unigene2464	10
	Unigene2223	10
	Unigene29307	10
	Unigene17453	10
	Unigene29514	10
	Unigene22245	10
	Unigene25295	10
	Unigene6666	10
	Unigene26473	10
	Unigene29915	10
	Unigene8382	10
	Unigene20743	10
	Unigene2011	10
	Unigene9820	10
	Unigene16008	10
	Unigene27838	10
	Unigene10903	10
	Unigene8945	10
	Unigene26358	10
	Unigene3943	10
	Unigene13703	10
	Unigene29697	10
	Unigene23325	10
	Unigene27649	10
	Unigene3558	10
	Unigene11521	10
	Unigene24591	10
	Unigene21315	10
	Unigene24003	10
	Unigene895	10
	Unigene28245	10
	Unigene18628	10
	Unigene26842	10
	Unigene15792	10
	Unigene29501	10
	Unigene22756	10
	Unigene10858	10
	Unigene18823	10
	Unigene26376	10
	Unigene14599	10
	Unigene6653	10
	Unigene28214	10
	Unigene8937	10
	Unigene29158	10
	Unigene27706	10
	Unigene14591	10
	Unigene12578	10
	Unigene11301	10
	Unigene20435	10
	Unigene25903	10
	Unigene4477	10
	Unigene18828	10
	Unigene9296	10
	Unigene13677	10
	Unigene21463	10
	Unigene18233	10
	Unigene29284	10
	Unigene13186	10
	Unigene11190	10
	Unigene9322	10
	Unigene18078	10
	Unigene11657	10
	Unigene29827	10
	Unigene9655	10
	Unigene6968	10
	Unigene23742	10
	Unigene9674	10
	Unigene12111	10
	Unigene3600	10
	Unigene6204	10
	Unigene11650	10
	Unigene5843	10
	Unigene30054	10
	Unigene29688	10
	Unigene7621	10
	Unigene5040	10
	Unigene16285	10
	Unigene10167	10
	Unigene13108	10
	Unigene14632	10
	Unigene18772	10
	Unigene17176	10
	Unigene9600	10
	Unigene16413	10
	Unigene21004	10
	Unigene7966	10
	Unigene3407	10
	Unigene27913	10
	Unigene11023	10
	Unigene138	10
	Unigene2595	10
	Unigene11238	10
	Unigene3224	10
	Unigene11101	10
	Unigene1351	10
	Unigene20612	9
	Unigene18745	9
	Unigene3466	9
	Unigene21215	9
	Unigene19321	9
	Unigene7882	9
	Unigene23684	9
	Unigene1879	9
	Unigene17883	9
	Unigene6716	9
	Unigene5164	9
	Unigene19511	9
	Unigene23972	9
	Unigene8142	9
	Unigene27765	9
	Unigene27812	9
	Unigene9862	9
	Unigene8751	9
	Unigene30747	9
	Unigene29203	9
	Unigene11490	9
	Unigene22981	9
	Unigene4774	9
	Unigene930	9
	Unigene29910	9
	Unigene12095	9
	Unigene23556	9
	Unigene30674	9
	Unigene15493	9
	Unigene18957	9
	Unigene28196	9
	Unigene12041	9
	Unigene21794	9
	Unigene12238	9
	Unigene29433	9
	Unigene4420	9
	Unigene28413	9
	Unigene24372	9
	Unigene20595	9
	Unigene969	9
	Unigene7165	9
	Unigene24861	9
	Unigene12174	9
	Unigene587	9
	Unigene16077	9
	Unigene15188	9
	Unigene13664	9
	Unigene17214	9
	Unigene9873	9
	Unigene30817	9
	Unigene30742	9
	Unigene28599	9
	Unigene16262	9
	Unigene18856	9
	Unigene13983	9
	Unigene4135	9
	Unigene19413	9
	Unigene22643	9
	Unigene23770	9
	Unigene22959	9
	Unigene20847	9
	Unigene739	9
	Unigene20278	9
	Unigene16001	9
	Unigene5845	9
	Unigene14247	9
	Unigene27038	9
	Unigene24024	9
	Unigene25508	9
	Unigene20684	9
	Unigene12739	9
	Unigene30648	9
	Unigene24097	9
	Unigene27637	9
	Unigene3352	9
	Unigene27929	9
	Unigene7819	9
	Unigene22648	9
	Unigene7198	9
	Unigene11626	9
	Unigene22661	9
	Unigene5786	9
	Unigene23237	9
	Unigene12858	9
	Unigene22688	9
	Unigene11614	9
	Unigene24945	9
	Unigene29739	9
	Unigene29686	9
	Unigene22263	9
	Unigene625	9
	Unigene26501	9
	Unigene20731	9
	Unigene14996	9
	Unigene3545	9
	Unigene6598	9
	Unigene20671	9
	Unigene2736	9
	Unigene27759	9
	Unigene6398	9
	Unigene24743	9
	Unigene3000	9
	Unigene8427	9
	Unigene9027	9
	Unigene26976	9
	Unigene4778	9
	Unigene29583	9
	Unigene25119	9
	Unigene26663	9
	Unigene23735	9
	Unigene1747	9
	Unigene13535	9
	Unigene26896	9
	Unigene21347	9
	Unigene11761	9
	Unigene27787	9
	Unigene1472	9
	Unigene12128	9
	Unigene48	9
	Unigene22205	9
	Unigene9348	9
	Unigene18601	9
	Unigene22493	9
	Unigene9508	9
	Unigene11813	9
	Unigene7211	9
	Unigene27077	9
	Unigene962	9
	Unigene10722	9
	Unigene5724	9
	Unigene20842	9
	Unigene7898	9
	Unigene27311	9
	Unigene13073	9
	Unigene5771	9
	Unigene518	9
	Unigene18129	9
	Unigene29404	9
	Unigene27369	9
	Unigene27497	9
	Unigene16308	9
	Unigene6091	9
	Unigene16667	9
	Unigene16054	9
	Unigene27651	9
	Unigene12237	9
	Unigene30209	9
	Unigene26782	9
	Unigene19614	9
	Unigene22063	9
	Unigene4230	9
	Unigene29651	9
	Unigene2019	9
	Unigene24973	9
	Unigene26490	9
	Unigene8105	9
	Unigene8201	9
	Unigene28881	9
	Unigene21011	9
	Unigene2813	9
	Unigene20794	9
	Unigene469	9
	Unigene14366	9
	Unigene18058	9
	Unigene1223	9
	Unigene23450	9
	Unigene6706	9
	Unigene26028	9
	Unigene784	9
	Unigene4665	9
	Unigene1404	9
	Unigene15388	9
	Unigene3189	9
	Unigene30309	9
	Unigene24893	9
	Unigene15771	9
	Unigene30559	9
	Unigene11199	9
	Unigene4375	9
	Unigene26864	9
	Unigene9811	9
	Unigene11053	9
	Unigene6975	9
	Unigene22994	9
	Unigene28230	9
	Unigene23342	9
	Unigene5417	9
	Unigene17530	9
	Unigene18544	9
	Unigene29668	9
	Unigene25791	9
	Unigene27670	9
	Unigene29293	9
	Unigene12026	9
	Unigene21581	9
	Unigene27306	9
	Unigene21164	9
	Unigene4723	9
	Unigene5115	9
	Unigene16376	9
	Unigene1300	9
	Unigene3194	9
	Unigene20600	9
	Unigene1584	9
	Unigene27782	9
	Unigene7158	9
	Unigene977	9
	Unigene29908	9
	Unigene1969	9
	Unigene7613	9
	Unigene421	9
	Unigene27822	9
	Unigene29478	9
	Unigene10859	9
	Unigene29646	9
	Unigene2672	9
	Unigene17186	9
	Unigene9831	9
	Unigene29255	9
	Unigene20808	9
	Unigene12300	9
	Unigene10554	9
	Unigene4361	9
	Unigene30805	9
	Unigene24970	9
	Unigene21258	9
	Unigene21586	9
	Unigene25530	9
	Unigene21032	9
	Unigene2268	9
	Unigene5656	9
	Unigene20851	9
	Unigene8203	9
	Unigene368	9
	Unigene24007	9
	Unigene16598	9
	Unigene4013	9
	Unigene915	9
	Unigene13959	9
	Unigene27776	9
	Unigene13676	9
	Unigene12115	9
	Unigene15156	9
	Unigene11676	9
	Unigene7467	9
	Unigene29523	9
	Unigene7468	9
	Unigene1462	9
	Unigene9822	9
	Unigene18322	9
	Unigene19933	9
	Unigene10125	8
	Unigene1894	8
	Unigene29536	8
	Unigene5429	8
	Unigene30189	8
	Unigene14745	8
	Unigene19730	8
	Unigene29748	8
	Unigene12985	8
	Unigene13259	8
	Unigene13739	8
	Unigene10489	8
	Unigene5006	8
	Unigene26873	8
	Unigene5159	8
	Unigene21941	8
	Unigene1005	8
	Unigene18702	8
	Unigene6497	8
	Unigene9974	8
	Unigene29245	8
	Unigene30125	8
	Unigene12881	8
	Unigene20670	8
	Unigene9644	8
	Unigene20753	8
	Unigene658	8
	Unigene22166	8
	Unigene15940	8
	Unigene27657	8
	Unigene20678	8
	Unigene6121	8
	Unigene14339	8
	Unigene29243	8
	Unigene21404	8
	Unigene20238	8
	Unigene29785	8
	Unigene2332	8
	Unigene26143	8
	Unigene6754	8
	Unigene13305	8
	Unigene22601	8
	Unigene5639	8
	Unigene23500	8
	Unigene26509	8
	Unigene9691	8
	Unigene28050	8
	Unigene26837	8
	Unigene15520	8
	Unigene18180	8
	Unigene7824	8
	Unigene20224	8
	Unigene5258	8
	Unigene2956	8
	Unigene19623	8
	Unigene28220	8
	Unigene15647	8
	Unigene10971	8
	Unigene22914	8
	Unigene2232	8
	Unigene12943	8
	Unigene8111	8
	Unigene14193	8
	Unigene15168	8
	Unigene28730	8
	Unigene27232	8
	Unigene25954	8
	Unigene21279	8
	Unigene8632	8
	Unigene7658	8
	Unigene23261	8
	Unigene532	8
	Unigene2476	8
	Unigene9534	8
	Unigene15711	8
	Unigene4698	8
	Unigene11990	8
	Unigene18155	8
	Unigene8930	8
	Unigene9489	8
	Unigene30727	8
	Unigene26637	8
	Unigene26780	8
	Unigene4029	8
	Unigene7837	8
	Unigene1575	8
	Unigene27062	8
	Unigene12123	8
	Unigene20075	8
	Unigene30476	8
	Unigene26795	8
	Unigene6936	8
	Unigene30622	8
	Unigene17647	8
	Unigene27004	8
	Unigene13796	8
	Unigene12647	8
	Unigene14479	8
	Unigene9221	8
	Unigene20689	8
	Unigene4193	8
	Unigene9997	8
	Unigene13561	8
	Unigene6591	8
	Unigene27904	8
	Unigene18070	8
	Unigene9425	8
	Unigene10603	8
	Unigene2611	8
	Unigene29812	8
	Unigene27600	8
	Unigene20146	8
	Unigene25243	8
	Unigene920	8
	Unigene14660	8
	Unigene14285	8
	Unigene9755	8
	Unigene24459	8
	Unigene20581	8
	Unigene21722	8
	Unigene6556	8
	Unigene29932	8
	Unigene10606	8
	Unigene15983	8
	Unigene701	8
	Unigene28410	8
	Unigene9357	8
	Unigene6050	8
	Unigene9772	8
	Unigene2555	8
	Unigene7212	8
	Unigene16506	8
	Unigene20613	8
	Unigene12808	8
	Unigene30080	8
	Unigene19918	8
	Unigene24598	8
	Unigene15577	8
	Unigene6721	8
	Unigene1484	8
	Unigene24799	8
	Unigene5183	8
	Unigene19091	8
	Unigene27731	8
	Unigene14102	8
	Unigene5271	8
	Unigene29588	8
	Unigene18722	8
	Unigene24785	8
	Unigene11063	8
	Unigene10257	8
	Unigene10168	8
	Unigene9773	8
	Unigene30	8
	Unigene29893	8
	Unigene27340	8
	Unigene26192	8
	Unigene20793	8
	Unigene8974	8
	Unigene21750	8
	Unigene22492	8
	Unigene27774	8
	Unigene28055	8
	Unigene8603	8
	Unigene29894	8
	Unigene27937	8
	Unigene30880	8
	Unigene2188	8
	Unigene4942	8
	Unigene6133	8
	Unigene21291	8
	Unigene1061	8
	Unigene21897	8
	Unigene21673	8
	Unigene29677	8
	Unigene17289	8
	Unigene22937	8
	Unigene18201	8
	Unigene17527	8
	Unigene6436	8
	Unigene2494	8
	Unigene5825	8
	Unigene14095	8
	Unigene5221	8
	Unigene6270	8
	Unigene18907	8
	Unigene29896	8
	Unigene1781	8
	Unigene19833	8
	Unigene23225	8
	Unigene20614	8
	Unigene16774	8
	Unigene9857	8
	Unigene4996	8
	Unigene22486	8
	Unigene6623	8
	Unigene11272	8
	Unigene30680	8
	Unigene27507	8
	Unigene19591	8
	Unigene3386	8
	Unigene20537	8
	Unigene19944	8
	Unigene21807	8
	Unigene27744	8
	Unigene19237	8
	Unigene12195	8
	Unigene30706	8
	Unigene24744	8
	Unigene30046	8
	Unigene15303	8
	Unigene29701	8
	Unigene18572	8
	Unigene19427	8
	Unigene10984	8
	Unigene6346	8
	Unigene29874	8
	Unigene21627	8
	Unigene12126	8
	Unigene21686	8
	Unigene24352	8
	Unigene8475	8
	Unigene16769	8
	Unigene18439	8
	Unigene26402	8
	Unigene19018	8
	Unigene28089	8
	Unigene26067	8
	Unigene22840	8
	Unigene21733	8
	Unigene11645	8
	Unigene20253	8
	Unigene8770	8
	Unigene4982	8
	Unigene1730	8
	Unigene15929	8
	Unigene5437	8
	Unigene9229	8
	Unigene18749	8
	Unigene1691	8
	Unigene20840	8
	Unigene29289	8
	Unigene6433	8
	Unigene23417	8
	Unigene1050	8
	Unigene8630	8
	Unigene24756	8
	Unigene3894	8
	Unigene19978	8
	Unigene26366	8
	Unigene22801	8
	Unigene1359	8
	Unigene10372	8
	Unigene16558	8
	Unigene9744	8
	Unigene30433	8
	Unigene12102	8
	Unigene19642	8
	Unigene1087	8
	Unigene4423	8
	Unigene23376	8
	Unigene21358	8
	Unigene191	8
	Unigene29496	8
	Unigene10361	8
	Unigene20838	8
	Unigene20792	8
	Unigene7386	8
	Unigene19482	8
	Unigene176	8
	Unigene7152	8
	Unigene11274	8
	Unigene14978	8
	Unigene1518	8
	Unigene6590	8
	Unigene12161	8
	Unigene28022	8
	Unigene23402	8
	Unigene1350	8
	Unigene29080	8
	Unigene12690	8
	Unigene7082	8
	Unigene29922	8
	Unigene17305	8
	Unigene26304	8
	Unigene159	8
	Unigene10406	8
	Unigene11169	8
	Unigene4831	8
	Unigene322	8
	Unigene12382	8
	Unigene25545	8
	Unigene15645	8
	Unigene629	8
	Unigene13027	8
	Unigene21008	8
	Unigene6171	8
	Unigene9102	8
	Unigene22302	8
	Unigene2495	8
	Unigene29287	8
	Unigene6294	8
	Unigene8180	8
	Unigene20797	8
	Unigene29672	8
	Unigene4784	8
	Unigene29052	8
	Unigene29875	8
	Unigene9947	8
	Unigene24737	8
	Unigene22660	8
	Unigene16499	8
	Unigene6886	8
	Unigene3359	8
	Unigene2590	8
	Unigene13320	8
	Unigene12485	8
	Unigene12519	8
	Unigene19206	8
	Unigene7797	8
	Unigene27827	7
	Unigene29357	7
	Unigene14174	7
	Unigene4215	7
	Unigene26701	7
	Unigene3984	7
	Unigene30233	7
	Unigene14269	7
	Unigene1485	7
	Unigene9629	7
	Unigene11928	7
	Unigene29948	7
	Unigene15971	7
	Unigene26508	7
	Unigene30005	7
	Unigene23796	7
	Unigene1692	7
	Unigene14947	7
	Unigene4145	7
	Unigene18150	7
	Unigene30776	7
	Unigene1135	7
	Unigene23293	7
	Unigene18276	7
	Unigene29585	7
	Unigene4762	7
	Unigene16713	7
	Unigene29006	7
	Unigene6572	7
	Unigene13712	7
	Unigene20776	7
	Unigene3889	7
	Unigene4418	7
	Unigene28442	7
	Unigene24439	7
	Unigene2349	7
	Unigene26611	7
	Unigene11094	7
	Unigene14984	7
	Unigene18524	7
	Unigene10411	7
	Unigene7840	7
	Unigene383	7
	Unigene16293	7
	Unigene29917	7
	Unigene9611	7
	Unigene9154	7
	Unigene7119	7
	Unigene22964	7
	Unigene106	7
	Unigene19434	7
	Unigene26252	7
	Unigene2082	7
	Unigene4656	7
	Unigene1877	7
	Unigene27694	7
	Unigene12598	7
	Unigene20714	7
	Unigene20557	7
	Unigene12172	7
	Unigene8706	7
	Unigene12021	7
	Unigene22767	7
	Unigene1666	7
	Unigene26055	7
	Unigene6368	7
	Unigene26119	7
	Unigene678	7
	Unigene24772	7
	Unigene14875	7
	Unigene22093	7
	Unigene15611	7
	Unigene16360	7
	Unigene28329	7
	Unigene12749	7
	Unigene11479	7
	Unigene9962	7
	Unigene22066	7
	Unigene4447	7
	Unigene20404	7
	Unigene570	7
	Unigene16842	7
	Unigene5514	7
	Unigene30279	7
	Unigene25886	7
	Unigene18199	7
	Unigene9710	7
	Unigene20580	7
	Unigene9678	7
	Unigene13385	7
	Unigene20668	7
	Unigene21751	7
	Unigene27491	7
	Unigene20108	7
	Unigene6198	7
	Unigene29608	7
	Unigene25943	7
	Unigene27910	7
	Unigene5488	7
	Unigene14496	7
	Unigene4045	7
	Unigene19971	7
	Unigene19564	7
	Unigene27707	7
	Unigene25716	7
	Unigene20924	7
	Unigene20381	7
	Unigene29639	7
	Unigene12832	7
	Unigene20785	7
	Unigene20310	7
	Unigene19029	7
	Unigene17328	7
	Unigene13550	7
	Unigene13984	7
	Unigene28967	7
	Unigene20881	7
	Unigene13625	7
	Unigene15778	7
	Unigene9287	7
	Unigene15793	7
	Unigene909	7
	Unigene893	7
	Unigene16196	7
	Unigene13547	7
	Unigene11465	7
	Unigene713	7
	Unigene8780	7
	Unigene28463	7
	Unigene1261	7
	Unigene20676	7
	Unigene5529	7
	Unigene26756	7
	Unigene1610	7
	Unigene9415	7
	Unigene21415	7
	Unigene30917	7
	Unigene22645	7
	Unigene14980	7
	Unigene18757	7
	Unigene20815	7
	Unigene27708	7
	Unigene2155	7
	Unigene10792	7
	Unigene6932	7
	Unigene18515	7
	Unigene8125	7
	Unigene5924	7
	Unigene8046	7
	Unigene19856	7
	Unigene15554	7
	Unigene5823	7
	Unigene6877	7
	Unigene6252	7
	Unigene203	7
	Unigene30843	7
	Unigene426	7
	Unigene9577	7
	Unigene6311	7
	Unigene20538	7
	Unigene30062	7
	Unigene6218	7
	Unigene24071	7
	Unigene25287	7
	Unigene29658	7
	Unigene4894	7
	Unigene27089	7
	Unigene8575	7
	Unigene211	7
	Unigene17670	7
	Unigene27769	7
	Unigene15093	7
	Unigene29809	7
	Unigene26342	7
	Unigene15078	7
	Unigene5288	7
	Unigene9263	7
	Unigene29796	7
	Unigene26411	7
	Unigene2951	7
	Unigene1470	7
	Unigene22748	7
	Unigene14421	7
	Unigene1360	7
	Unigene27778	7
	Unigene3995	7
	Unigene10395	7
	Unigene17	7
	Unigene19662	7
	Unigene12142	7
	Unigene14070	7
	Unigene29042	7
	Unigene3632	7
	Unigene7768	7
	Unigene29828	7
	Unigene9567	7
	Unigene839	7
	Unigene29625	7
	Unigene7356	7
	Unigene7592	7
	Unigene23826	7
	Unigene26021	7
	Unigene18432	7
	Unigene4886	7
	Unigene12778	7
	Unigene26760	7
	Unigene23723	7
	Unigene6042	7
	Unigene20829	7
	Unigene29308	7
	Unigene3241	7
	Unigene9244	7
	Unigene20795	7
	Unigene23618	7
	Unigene15015	7
	Unigene29173	7
	Unigene29837	7
	Unigene12667	7
	Unigene22809	7
	Unigene23230	7
	Unigene724	7
	Unigene14908	7
	Unigene28225	7
	Unigene911	7
	Unigene18684	7
	Unigene12057	7
	Unigene989	7
	Unigene1521	7
	Unigene12214	7
	Unigene11778	7
	Unigene19036	7
	Unigene12118	7
	Unigene18015	7
	Unigene22120	7
	Unigene11111	7
	Unigene4174	7
	Unigene19589	7
	Unigene19042	7
	Unigene21624	7
	Unigene11180	7
	Unigene12427	7
	Unigene28189	7
	Unigene28119	7
	Unigene27360	7
	Unigene3322	7
	Unigene5553	7
	Unigene15025	7
	Unigene10549	7
	Unigene27761	7
	Unigene26640	7
	Unigene3552	7
	Unigene9391	7
	Unigene7718	7
	Unigene27592	7
	Unigene29769	7
	Unigene29989	7
	Unigene12056	7
	Unigene21373	7
	Unigene4490	7
	Unigene28012	7
	Unigene10915	7
	Unigene29355	7
	Unigene27939	7
	Unigene29956	7
	Unigene22927	7
	Unigene21703	7
	Unigene11946	7
	Unigene30352	7
	Unigene29680	7
	Unigene13899	7
	Unigene20574	7
	Unigene5044	7
	Unigene7987	7
	Unigene20879	7
	Unigene19387	7
	Unigene10336	7
	Unigene10152	7
	Unigene25046	7
	Unigene21867	7
	Unigene3078	7
	Unigene12104	7
	Unigene25511	7
	Unigene12541	7
	Unigene226	7
	Unigene9408	7
	Unigene19974	7
	Unigene29821	7
	Unigene20685	7
	Unigene30025	7
	Unigene18273	7
	Unigene11148	7
	Unigene1546	7
	Unigene14827	7
	Unigene8808	7
	Unigene13356	7
	Unigene19678	7
	Unigene21561	7
	Unigene27848	7
	Unigene20605	7
	Unigene29632	7
	Unigene10109	7
	Unigene23701	7
	Unigene15059	7
	Unigene16872	7
	Unigene27316	7
	Unigene30058	7
	Unigene4763	7
	Unigene20388	7
	Unigene29644	7
	Unigene4133	7
	Unigene30567	7
	Unigene29288	7
	Unigene5837	7
	Unigene26610	7
	Unigene25752	7
	Unigene17324	7
	Unigene670	7
	Unigene26567	7
	Unigene13810	7
	Unigene15656	7
	Unigene6068	7
	Unigene1578	7
	Unigene19572	7
	Unigene2050	7
	Unigene13084	7
	Unigene13812	7
	Unigene18097	7
	Unigene18532	7
	Unigene20017	7
	Unigene11398	7
	Unigene26840	7
	Unigene20616	7
	Unigene30548	7
	Unigene16632	7
	Unigene20675	7
	Unigene22734	7
	Unigene29840	7
	Unigene10274	7
	Unigene5509	7
	Unigene28716	7
	Unigene15500	7
	Unigene28056	7
	Unigene25876	7
	Unigene25904	7
	Unigene29635	7
	Unigene19952	7
	Unigene29996	7
	Unigene477	7
	Unigene146	7
	Unigene5613	7
	Unigene15351	7
	Unigene14643	7
	Unigene29565	7
	Unigene25453	7
	Unigene29954	7
	Unigene11426	7
	Unigene5767	7
	Unigene7136	7
	Unigene6389	7
	Unigene3211	7
	Unigene18390	7
	Unigene29471	7
	Unigene13120	7
	Unigene20301	7
	Unigene18122	7
	Unigene19194	7
	Unigene21768	7
	Unigene30915	7
	Unigene23004	7
	Unigene18134	7
	Unigene27415	7
	Unigene23220	7
	Unigene6357	7
	Unigene7690	7
	Unigene3893	7
	Unigene28711	7
	Unigene22420	7
	Unigene29586	7
	Unigene19324	7
	Unigene6885	7
	Unigene180	7
	Unigene17281	7
	Unigene16628	7
	Unigene25280	7
	Unigene8184	7
	Unigene18508	7
	Unigene2615	7
	Unigene1336	7
	Unigene15006	7
	Unigene14730	7
	Unigene9770	7
	Unigene21104	7
	Unigene21983	7
	Unigene27793	7
	Unigene1746	7
	Unigene9806	7
	Unigene8515	7
	Unigene1441	7
	Unigene20610	7
	Unigene1330	7
	Unigene13127	7
	Unigene20583	7
	Unigene21019	7
	Unigene11166	7
	Unigene5633	7
	Unigene26008	7
	Unigene712	7
	Unigene17564	7
	Unigene23503	7
	Unigene8684	7
	Unigene90	7
	Unigene3230	7
	Unigene3286	7
	Unigene23846	7
	Unigene308	7
	Unigene28502	7
	Unigene12094	7
	Unigene20843	7
	Unigene30735	7
	Unigene7358	7
	Unigene22464	7
	Unigene1995	7
	Unigene12737	7
	Unigene16492	7
	Unigene5770	7
	Unigene20712	7
	Unigene29673	7
	Unigene1944	7
	Unigene11207	7
	Unigene264	7
	Unigene23746	7
	Unigene978	7
	Unigene24694	7
	Unigene15101	7
	Unigene16023	7
	Unigene5878	7
	Unigene2754	7
	Unigene14640	7
	Unigene3852	7
	Unigene29905	7
	Unigene300	7
	Unigene14230	7
	Unigene30101	7
	Unigene7620	7
	Unigene5302	7
	Unigene306	7
	Unigene17863	7
	Unigene14826	7
	Unigene21776	7
	Unigene30415	7
	Unigene16372	7
	Unigene4307	7
	Unigene28418	7
	Unigene19553	7
	Unigene20628	7
	Unigene18148	7
	Unigene25746	7
	Unigene2315	7
	Unigene5410	7
	Unigene20787	7
	Unigene650	7
	Unigene28331	7
	Unigene14160	7
	Unigene4542	7
	Unigene22409	7
	Unigene17720	7
	Unigene3348	6
	Unigene29687	6
	Unigene20777	6
	Unigene9356	6
	Unigene29802	6
	Unigene7921	6
	Unigene20845	6
	Unigene29270	6
	Unigene6775	6
	Unigene3195	6
	Unigene6837	6
	Unigene5622	6
	Unigene22829	6
	Unigene8309	6
	Unigene13792	6
	Unigene22261	6
	Unigene11322	6
	Unigene27231	6
	Unigene4934	6
	Unigene3907	6
	Unigene28244	6
	Unigene25341	6
	Unigene21194	6
	Unigene162	6
	Unigene2662	6
	Unigene6237	6
	Unigene29762	6
	Unigene4922	6
	Unigene25004	6
	Unigene27646	6
	Unigene23902	6
	Unigene10531	6
	Unigene5526	6
	Unigene25789	6
	Unigene15247	6
	Unigene12995	6
	Unigene24764	6
	Unigene14495	6
	Unigene26023	6
	Unigene27477	6
	Unigene15516	6
	Unigene2773	6
	Unigene29155	6
	Unigene8294	6
	Unigene27917	6
	Unigene30429	6
	Unigene19797	6
	Unigene4926	6
	Unigene14178	6
	Unigene25605	6
	Unigene27058	6
	Unigene8115	6
	Unigene27743	6
	Unigene2480	6
	Unigene20534	6
	Unigene13951	6
[truncated: 28,962 more rows]

## Sheet: Table S2
	Annotated databases	Uniprot	Pfam	GO	KEGG	eggNOG	Nr	Total
	Transcript	19049	18558	18686	10316	15639	24218	30961
	Percentage	61.53	59.94	60.35	33.32	50.51	78.22	100

## Sheet: Table S3
Unigene ID	Transcript ID	Pathway ID	Description	Pathways
Unigene480	transcript1025	ko02010	Membrane transport	ABC transporters
Unigene20921	transcript54220	ko02010	Membrane transport	ABC transporters
Unigene13825	transcript32447	ko02010	Membrane transport	ABC transporters
Unigene23384	transcript59602	ko02010	Membrane transport	ABC transporters
Unigene30929	transcript77784	ko02010	Membrane transport	ABC transporters
Unigene27254	transcript68560	ko02010	Membrane transport	ABC transporters
Unigene22807	transcript58390	ko02010	Membrane transport	ABC transporters
Unigene9879	transcript22652	ko02010	Membrane transport	ABC transporters
Unigene28722	transcript71884	ko02010	Membrane transport	ABC transporters
Unigene16013	transcript38439	ko02010	Membrane transport	ABC transporters
Unigene21549	transcript55652	ko02010	Membrane transport	ABC transporters
Unigene6849	transcript15358	ko02010	Membrane transport	ABC transporters
Unigene25038	transcript63034	ko02010	Membrane transport	ABC transporters
Unigene13396	transcript31313	ko02010	Membrane transport	ABC transporters
Unigene26856	transcript67614	ko02010	Membrane transport	ABC transporters
Unigene16813	transcript40712	ko02010	Membrane transport	ABC transporters
Unigene25326	transcript63607	ko02010	Membrane transport	ABC transporters
Unigene3429	transcript7608	ko02010	Membrane transport	ABC transporters
Unigene21338	transcript55150	ko02010	Membrane transport	ABC transporters
Unigene5071	transcript11232	ko02010	Membrane transport	ABC transporters
Unigene5076	transcript11241	ko02010	Membrane transport	ABC transporters
Unigene28020	transcript70418	ko02010	Membrane transport	ABC transporters
Unigene24439	transcript61730	ko02010	Membrane transport	ABC transporters
Unigene13752	transcript32241	ko02010	Membrane transport	ABC transporters
Unigene7608	transcript17028	ko02010	Membrane transport	ABC transporters
Unigene17194	transcript42064	ko02010	Membrane transport	ABC transporters
Unigene2694	transcript5880	ko02010	Membrane transport	ABC transporters
Unigene4564	transcript10130	ko02010	Membrane transport	ABC transporters
Unigene13512	transcript31621	ko02010	Membrane transport	ABC transporters
Unigene6968	transcript15623	ko02010	Membrane transport	ABC transporters
Unigene12374	transcript28364	ko02010	Membrane transport	ABC transporters
Unigene20903	transcript54126	ko02010	Membrane transport	ABC transporters
Unigene10686	transcript24461	ko02010	Membrane transport	ABC transporters
Unigene15671	transcript37561	ko02010	Membrane transport	ABC transporters
Unigene29930	transcript74941	ko00254	Biosynthesis of other secondary metabolites	Aflatoxin biosynthesis
Unigene29698	transcript74341	ko00250	Amino acid metabolism	Alanine, aspartate and glutamate metabolism
Unigene13206	transcript30774	ko00250	Amino acid metabolism	Alanine, aspartate and glutamate metabolism
Unigene4741	transcript10502	ko00250	Amino acid metabolism	Alanine, aspartate and glutamate metabolism
Unigene17269	transcript42350	ko00250	Amino acid metabolism	Alanine, aspartate and glutamate metabolism
Unigene16139	transcript38774	ko00250	Amino acid metabolism	Alanine, aspartate and glutamate metabolism
Unigene27289	transcript68642	ko00250	Amino acid metabolism	Alanine, aspartate and glutamate metabolism
Unigene15290	transcript36518	ko00250	Amino acid metabolism	Alanine, aspartate and glutamate metabolism
Unigene3986	transcript8903	ko00250	Amino acid metabolism	Alanine, aspartate and glutamate metabolism
Unigene9357	transcript21329	ko00250	Amino acid metabolism	Alanine, aspartate and glutamate metabolism
Unigene28774	transcript71990	ko00250	Amino acid metabolism	Alanine, aspartate and glutamate metabolism
Unigene17059	transcript41541	ko00250	Amino acid metabolism	Alanine, aspartate and glutamate metabolism
Unigene26532	transcript66869	ko00250	Amino acid metabolism	Alanine, aspartate and glutamate metabolism
Unigene787	transcript1697	ko00250	Amino acid metabolism	Alanine, aspartate and glutamate metabolism
Unigene2903	transcript6332	ko00250	Amino acid metabolism	Alanine, aspartate and glutamate metabolism
Unigene24209	transcript61275	ko00250	Amino acid metabolism	Alanine, aspartate and glutamate metabolism
Unigene27849	transcript69916	ko00250	Amino acid metabolism	Alanine, aspartate and glutamate metabolism
Unigene2497	transcript5467	ko00250	Amino acid metabolism	Alanine, aspartate and glutamate metabolism
Unigene5537	transcript12251	ko00250	Amino acid metabolism	Alanine, aspartate and glutamate metabolism
Unigene15859	transcript38030	ko00250	Amino acid metabolism	Alanine, aspartate and glutamate metabolism
Unigene22112	transcript56918	ko00250	Amino acid metabolism	Alanine, aspartate and glutamate metabolism
Unigene11939	transcript27262	ko00250	Amino acid metabolism	Alanine, aspartate and glutamate metabolism
Unigene27812	transcript69810	ko00250	Amino acid metabolism	Alanine, aspartate and glutamate metabolism
Unigene29606	transcript74101	ko00250	Amino acid metabolism	Alanine, aspartate and glutamate metabolism
Unigene17647	transcript43823	ko00250	Amino acid metabolism	Alanine, aspartate and glutamate metabolism
Unigene2777	transcript6044	ko00250	Amino acid metabolism	Alanine, aspartate and glutamate metabolism
Unigene17186	transcript42023	ko00250	Amino acid metabolism	Alanine, aspartate and glutamate metabolism
Unigene30332	transcript76313	ko00250	Amino acid metabolism	Alanine, aspartate and glutamate metabolism
Unigene514	transcript1102	ko00250	Amino acid metabolism	Alanine, aspartate and glutamate metabolism
Unigene30906	transcript77718	ko00250	Amino acid metabolism	Alanine, aspartate and glutamate metabolism
Unigene1618	transcript3485	ko00250	Amino acid metabolism	Alanine, aspartate and glutamate metabolism
Unigene1558	transcript3349	ko00250	Amino acid metabolism	Alanine, aspartate and glutamate metabolism
Unigene25600	transcript64194	ko00250	Amino acid metabolism	Alanine, aspartate and glutamate metabolism
Unigene16387	transcript39421	ko00250	Amino acid metabolism	Alanine, aspartate and glutamate metabolism
Unigene17389	transcript42822	ko00250	Amino acid metabolism	Alanine, aspartate and glutamate metabolism
Unigene13363	transcript31225	ko00250	Amino acid metabolism	Alanine, aspartate and glutamate metabolism
Unigene21333	transcript55134	ko00250	Amino acid metabolism	Alanine, aspartate and glutamate metabolism
Unigene10067	transcript23108	ko00250	Amino acid metabolism	Alanine, aspartate and glutamate metabolism
Unigene27247	transcript68538	ko00250	Amino acid metabolism	Alanine, aspartate and glutamate metabolism
Unigene12432	transcript28483	ko00250	Amino acid metabolism	Alanine, aspartate and glutamate metabolism
Unigene18780	transcript48429	ko00250	Amino acid metabolism	Alanine, aspartate and glutamate metabolism
Unigene10552	transcript24150	ko00250	Amino acid metabolism	Alanine, aspartate and glutamate metabolism
Unigene23029	transcript58870	ko00250	Amino acid metabolism	Alanine, aspartate and glutamate metabolism
Unigene17531	transcript43386	ko00250	Amino acid metabolism	Alanine, aspartate and glutamate metabolism
Unigene16	transcript47	ko00250	Amino acid metabolism	Alanine, aspartate and glutamate metabolism
Unigene11	transcript33	ko00250	Amino acid metabolism	Alanine, aspartate and glutamate metabolism
Unigene5206	transcript11490	ko00250	Amino acid metabolism	Alanine, aspartate and glutamate metabolism
Unigene30841	transcript77554	ko00250	Amino acid metabolism	Alanine, aspartate and glutamate metabolism
Unigene1462	transcript3149	ko00250	Amino acid metabolism	Alanine, aspartate and glutamate metabolism
Unigene19965	transcript51419	ko00250	Amino acid metabolism	Alanine, aspartate and glutamate metabolism
Unigene5468	transcript12085	ko00250	Amino acid metabolism	Alanine, aspartate and glutamate metabolism
Unigene1344	transcript2895	ko00250	Amino acid metabolism	Alanine, aspartate and glutamate metabolism
Unigene4274	transcript9521	ko00250	Amino acid metabolism	Alanine, aspartate and glutamate metabolism
Unigene27580	transcript69295	ko00250	Amino acid metabolism	Alanine, aspartate and glutamate metabolism
Unigene28540	transcript71523	ko00250	Amino acid metabolism	Alanine, aspartate and glutamate metabolism
Unigene27621	transcript69390	ko00250	Amino acid metabolism	Alanine, aspartate and glutamate metabolism
Unigene13954	transcript32816	ko00250	Amino acid metabolism	Alanine, aspartate and glutamate metabolism
Unigene16639	transcript40103	ko00250	Amino acid metabolism	Alanine, aspartate and glutamate metabolism
Unigene27472	transcript69055	ko00250	Amino acid metabolism	Alanine, aspartate and glutamate metabolism
Unigene1371	transcript2939	ko00250	Amino acid metabolism	Alanine, aspartate and glutamate metabolism
Unigene16772	transcript40552	ko00250	Amino acid metabolism	Alanine, aspartate and glutamate metabolism
Unigene16488	transcript39705	ko00250	Amino acid metabolism	Alanine, aspartate and glutamate metabolism
Unigene16484	transcript39692	ko00250	Amino acid metabolism	Alanine, aspartate and glutamate metabolism
Unigene21315	transcript55100	ko00250	Amino acid metabolism	Alanine, aspartate and glutamate metabolism
Unigene3883	transcript8674	ko00250	Amino acid metabolism	Alanine, aspartate and glutamate metabolism
Unigene12459	transcript28542	ko00250	Amino acid metabolism	Alanine, aspartate and glutamate metabolism
Unigene28451	transcript71330	ko00250	Amino acid metabolism	Alanine, aspartate and glutamate metabolism
Unigene27028	transcript68021	ko00250	Amino acid metabolism	Alanine, aspartate and glutamate metabolism
Unigene10722	transcript24534	ko00250	Amino acid metabolism	Alanine, aspartate and glutamate metabolism
Unigene7362	transcript16470	ko00250	Amino acid metabolism	Alanine, aspartate and glutamate metabolism
Unigene74	transcript178	ko00250	Amino acid metabolism	Alanine, aspartate and glutamate metabolism
Unigene12559	transcript28799	ko00250	Amino acid metabolism	Alanine, aspartate and glutamate metabolism
Unigene17442	transcript42993	ko00250	Amino acid metabolism	Alanine, aspartate and glutamate metabolism
Unigene7774	transcript17378	ko00250	Amino acid metabolism	Alanine, aspartate and glutamate metabolism
Unigene18693	transcript48154	ko00250	Amino acid metabolism	Alanine, aspartate and glutamate metabolism
Unigene3467	transcript7692	ko00250	Amino acid metabolism	Alanine, aspartate and glutamate metabolism
Unigene9078	transcript20447	ko00250	Amino acid metabolism	Alanine, aspartate and glutamate metabolism
Unigene30941	transcript77813	ko00250	Amino acid metabolism	Alanine, aspartate and glutamate metabolism
Unigene13126	transcript30527	ko00250	Amino acid metabolism	Alanine, aspartate and glutamate metabolism
Unigene2570	transcript5609	ko00250	Amino acid metabolism	Alanine, aspartate and glutamate metabolism
Unigene12972	transcript30142	ko00250	Amino acid metabolism	Alanine, aspartate and glutamate metabolism
Unigene27683	transcript69537	ko00250	Amino acid metabolism	Alanine, aspartate and glutamate metabolism
Unigene24562	transcript62004	ko00250	Amino acid metabolism	Alanine, aspartate and glutamate metabolism
Unigene10801	transcript24753	ko00250	Amino acid metabolism	Alanine, aspartate and glutamate metabolism
Unigene27494	transcript69098	ko00250	Amino acid metabolism	Alanine, aspartate and glutamate metabolism
Unigene7114	transcript15953	ko00250	Amino acid metabolism	Alanine, aspartate and glutamate metabolism
Unigene3827	transcript8551	ko00250	Amino acid metabolism	Alanine, aspartate and glutamate metabolism
Unigene27512	transcript69136	ko00250	Amino acid metabolism	Alanine, aspartate and glutamate metabolism
Unigene22554	transcript57828	ko00250	Amino acid metabolism	Alanine, aspartate and glutamate metabolism
Unigene23602	transcript60057	ko00250	Amino acid metabolism	Alanine, aspartate and glutamate metabolism
Unigene483	transcript1034	ko00592	Lipid metabolism	alpha-Linolenic acid metabolism
Unigene14719	transcript35012	ko00592	Lipid metabolism	alpha-Linolenic acid metabolism
Unigene23891	transcript60626	ko00592	Lipid metabolism	alpha-Linolenic acid metabolism
Unigene12396	transcript28409	ko00592	Lipid metabolism	alpha-Linolenic acid metabolism
Unigene6821	transcript15304	ko00592	Lipid metabolism	alpha-Linolenic acid metabolism
Unigene29923	transcript74917	ko00592	Lipid metabolism	alpha-Linolenic acid metabolism
Unigene8114	transcript18214	ko00592	Lipid metabolism	alpha-Linolenic acid metabolism
Unigene2753	transcript6009	ko00592	Lipid metabolism	alpha-Linolenic acid metabolism
Unigene11811	transcript26905	ko00592	Lipid metabolism	alpha-Linolenic acid metabolism
Unigene11374	transcript25935	ko00592	Lipid metabolism	alpha-Linolenic acid metabolism
Unigene15082	transcript35978	ko00592	Lipid metabolism	alpha-Linolenic acid metabolism
Unigene16043	transcript38514	ko00592	Lipid metabolism	alpha-Linolenic acid metabolism
Unigene19520	transcript50458	ko00592	Lipid metabolism	alpha-Linolenic acid metabolism
Unigene17053	transcript41523	ko00592	Lipid metabolism	alpha-Linolenic acid metabolism
Unigene17054	transcript41527	ko00592	Lipid metabolism	alpha-Linolenic acid metabolism
Unigene26531	transcript66868	ko00592	Lipid metabolism	alpha-Linolenic acid metabolism
Unigene16933	transcript41140	ko00592	Lipid metabolism	alpha-Linolenic acid metabolism
Unigene10954	transcript25076	ko00592	Lipid metabolism	alpha-Linolenic acid metabolism
Unigene4716	transcript10430	ko00592	Lipid metabolism	alpha-Linolenic acid metabolism
Unigene28678	transcript71785	ko00592	Lipid metabolism	alpha-Linolenic acid metabolism
Unigene13810	transcript32389	ko00592	Lipid metabolism	alpha-Linolenic acid metabolism
Unigene28998	transcript72483	ko00592	Lipid metabolism	alpha-Linolenic acid metabolism
Unigene18523	transcript47573	ko00592	Lipid metabolism	alpha-Linolenic acid metabolism
Unigene10909	transcript24976	ko00592	Lipid metabolism	alpha-Linolenic acid metabolism
Unigene29509	transcript73811	ko00592	Lipid metabolism	alpha-Linolenic acid metabolism
Unigene30420	transcript76549	ko00592	Lipid metabolism	alpha-Linolenic acid metabolism
Unigene6412	transcript14450	ko00592	Lipid metabolism	alpha-Linolenic acid metabolism
Unigene19439	transcript50289	ko00592	Lipid metabolism	alpha-Linolenic acid metabolism
Unigene19434	transcript50274	ko00592	Lipid metabolism	alpha-Linolenic acid metabolism
Unigene24185	transcript61230	ko00592	Lipid metabolism	alpha-Linolenic acid metabolism
Unigene4091	transcript9109	ko00592	Lipid metabolism	alpha-Linolenic acid metabolism
Unigene13845	transcript32500	ko00592	Lipid metabolism	alpha-Linolenic acid metabolism
Unigene12825	transcript29748	ko00592	Lipid metabolism	alpha-Linolenic acid metabolism
Unigene17530	transcript43382	ko00592	Lipid metabolism	alpha-Linolenic acid metabolism
Unigene15405	transcript36841	ko00592	Lipid metabolism	alpha-Linolenic acid metabolism
Unigene23125	transcript59089	ko00592	Lipid metabolism	alpha-Linolenic acid metabolism
Unigene12767	transcript29604	ko00592	Lipid metabolism	alpha-Linolenic acid metabolism
Unigene5228	transcript11549	ko00592	Lipid metabolism	alpha-Linolenic acid metabolism
Unigene12201	transcript27865	ko00592	Lipid metabolism	alpha-Linolenic acid metabolism
Unigene17644	transcript43811	ko00592	Lipid metabolism	alpha-Linolenic acid metabolism
Unigene1615	transcript3480	ko00592	Lipid metabolism	alpha-Linolenic acid metabolism
Unigene21969	transcript56620	ko00592	Lipid metabolism	alpha-Linolenic acid metabolism
Unigene3714	transcript8269	ko00592	Lipid metabolism	alpha-Linolenic acid metabolism
Unigene8809	transcript19813	ko00592	Lipid metabolism	alpha-Linolenic acid metabolism
Unigene1451	transcript3127	ko00592	Lipid metabolism	alpha-Linolenic acid metabolism
Unigene9239	transcript20933	ko00592	Lipid metabolism	alpha-Linolenic acid metabolism
Unigene11139	transcript25454	ko00592	Lipid metabolism	alpha-Linolenic acid metabolism
Unigene26684	transcript67220	ko00592	Lipid metabolism	alpha-Linolenic acid metabolism
Unigene5459	transcript12065	ko00592	Lipid metabolism	alpha-Linolenic acid metabolism
Unigene22418	transcript57565	ko00592	Lipid metabolism	alpha-Linolenic acid metabolism
Unigene22416	transcript57561	ko00592	Lipid metabolism	alpha-Linolenic acid metabolism
Unigene10452	transcript23942	ko00592	Lipid metabolism	alpha-Linolenic acid metabolism
Unigene19991	transcript51470	ko00592	Lipid metabolism	alpha-Linolenic acid metabolism
Unigene21953	transcript56593	ko00592	Lipid metabolism	alpha-Linolenic acid metabolism
Unigene22374	transcript57473	ko00592	Lipid metabolism	alpha-Linolenic acid metabolism
Unigene7927	transcript17728	ko00592	Lipid metabolism	alpha-Linolenic acid metabolism
Unigene9493	transcript21643	ko00592	Lipid metabolism	alpha-Linolenic acid metabolism
Unigene23102	transcript59036	ko00592	Lipid metabolism	alpha-Linolenic acid metabolism
Unigene18853	transcript48676	ko00592	Lipid metabolism	alpha-Linolenic acid metabolism
Unigene21559	transcript55673	ko00592	Lipid metabolism	alpha-Linolenic acid metabolism
Unigene4615	transcript10234	ko00592	Lipid metabolism	alpha-Linolenic acid metabolism
Unigene2616	transcript5701	ko00592	Lipid metabolism	alpha-Linolenic acid metabolism
Unigene439	transcript952	ko00592	Lipid metabolism	alpha-Linolenic acid metabolism
Unigene29804	transcript74638	ko00592	Lipid metabolism	alpha-Linolenic acid metabolism
Unigene23072	transcript58972	ko00592	Lipid metabolism	alpha-Linolenic acid metabolism
Unigene15415	transcript36866	ko00592	Lipid metabolism	alpha-Linolenic acid metabolism
Unigene24499	transcript61844	ko00592	Lipid metabolism	alpha-Linolenic acid metabolism
Unigene16740	transcript40438	ko00592	Lipid metabolism	alpha-Linolenic acid metabolism
Unigene503	transcript1079	ko00592	Lipid metabolism	alpha-Linolenic acid metabolism
Unigene17328	transcript42593	ko00592	Lipid metabolism	alpha-Linolenic acid metabolism
Unigene23471	transcript59794	ko00592	Lipid metabolism	alpha-Linolenic acid metabolism
Unigene16485	transcript39695	ko00592	Lipid metabolism	alpha-Linolenic acid metabolism
Unigene2827	transcript6134	ko00592	Lipid metabolism	alpha-Linolenic acid metabolism
Unigene3418	transcript7582	ko00592	Lipid metabolism	alpha-Linolenic acid metabolism
Unigene28311	transcript71024	ko00592	Lipid metabolism	alpha-Linolenic acid metabolism
Unigene8004	transcript17932	ko00592	Lipid metabolism	alpha-Linolenic acid metabolism
Unigene19530	transcript50478	ko00592	Lipid metabolism	alpha-Linolenic acid metabolism
Unigene799	transcript1723	ko00592	Lipid metabolism	alpha-Linolenic acid metabolism
Unigene7937	transcript17747	ko00592	Lipid metabolism	alpha-Linolenic acid metabolism
Unigene10942	transcript25050	ko00592	Lipid metabolism	alpha-Linolenic acid metabolism
Unigene11220	transcript25607	ko00592	Lipid metabolism	alpha-Linolenic acid metabolism
Unigene23879	transcript60600	ko00592	Lipid metabolism	alpha-Linolenic acid metabolism
Unigene26231	transcript66099	ko00592	Lipid metabolism	alpha-Linolenic acid metabolism
Unigene9785	transcript22430	ko00592	Lipid metabolism	alpha-Linolenic acid metabolism
Unigene25731	transcript64509	ko00592	Lipid metabolism	alpha-Linolenic acid metabolism
Unigene29149	transcript72820	ko00592	Lipid metabolism	alpha-Linolenic acid metabolism
Unigene27104	transcript68224	ko00592	Lipid metabolism	alpha-Linolenic acid metabolism
Unigene18973	transcript49029	ko00592	Lipid metabolism	alpha-Linolenic acid metabolism
Unigene29647	transcript74195	ko00592	Lipid metabolism	alpha-Linolenic acid metabolism
Unigene10651	transcript24377	ko00592	Lipid metabolism	alpha-Linolenic acid metabolism
Unigene30947	transcript77820	ko00592	Lipid metabolism	alpha-Linolenic acid metabolism
Unigene29307	transcript73259	ko00592	Lipid metabolism	alpha-Linolenic acid metabolism
Unigene22465	transcript57664	ko00592	Lipid metabolism	alpha-Linolenic acid metabolism
Unigene645	transcript1379	ko00592	Lipid metabolism	alpha-Linolenic acid metabolism
Unigene28566	transcript71574	ko00592	Lipid metabolism	alpha-Linolenic acid metabolism
Unigene23733	transcript60321	ko00592	Lipid metabolism	alpha-Linolenic acid metabolism
Unigene6660	transcript14958	ko00592	Lipid metabolism	alpha-Linolenic acid metabolism
Unigene4329	transcript9646	ko00592	Lipid metabolism	alpha-Linolenic acid metabolism
Unigene12506	transcript28674	ko00592	Lipid metabolism	alpha-Linolenic acid metabolism
Unigene1492	transcript3209	ko00592	Lipid metabolism	alpha-Linolenic acid metabolism
Unigene12976	transcript30160	ko00592	Lipid metabolism	alpha-Linolenic acid metabolism
Unigene24560	transcript62002	ko00592	Lipid metabolism	alpha-Linolenic acid metabolism
Unigene29269	transcript73151	ko00592	Lipid metabolism	alpha-Linolenic acid metabolism
Unigene13328	transcript31136	ko00592	Lipid metabolism	alpha-Linolenic acid metabolism
Unigene15582	transcript37326	ko00592	Lipid metabolism	alpha-Linolenic acid metabolism
Unigene568	transcript1205	ko00592	Lipid metabolism	alpha-Linolenic acid metabolism
Unigene24871	transcript62677	ko00520	Carbohydrate metabolism	Amino sugar and nucleotide sugar metabolism
Unigene29912	transcript74896	ko00520	Carbohydrate metabolism	Amino sugar and nucleotide sugar metabolism
Unigene29333	transcript73332	ko00520	Carbohydrate metabolism	Amino sugar and nucleotide sugar metabolism
Unigene5622	transcript12450	ko00520	Carbohydrate metabolism	Amino sugar and nucleotide sugar metabolism
Unigene739	transcript1579	ko00520	Carbohydrate metabolism	Amino sugar and nucleotide sugar metabolism
Unigene3238	transcript7196	ko00520	Carbohydrate metabolism	Amino sugar and nucleotide sugar metabolism
Unigene8064	transcript18083	ko00520	Carbohydrate metabolism	Amino sugar and nucleotide sugar metabolism
Unigene14009	transcript32970	ko00520	Carbohydrate metabolism	Amino sugar and nucleotide sugar metabolism
Unigene27656	transcript69460	ko00520	Carbohydrate metabolism	Amino sugar and nucleotide sugar metabolism
Unigene30408	transcript76514	ko00520	Carbohydrate metabolism	Amino sugar and nucleotide sugar metabolism
Unigene2357	transcript5137	ko00520	Carbohydrate metabolism	Amino sugar and nucleotide sugar metabolism
Unigene20773	transcript53484	ko00520	Carbohydrate metabolism	Amino sugar and nucleotide sugar metabolism
Unigene14984	transcript35748	ko00520	Carbohydrate metabolism	Amino sugar and nucleotide sugar metabolism
Unigene22856	transcript58499	ko00520	Carbohydrate metabolism	Amino sugar and nucleotide sugar metabolism
Unigene21038	transcript54486	ko00520	Carbohydrate metabolism	Amino sugar and nucleotide sugar metabolism
Unigene6758	transcript15177	ko00520	Carbohydrate metabolism	Amino sugar and nucleotide sugar metabolism
Unigene18917	transcript48872	ko00520	Carbohydrate metabolism	Amino sugar and nucleotide sugar metabolism
Unigene30487	transcript76708	ko00520	Carbohydrate metabolism	Amino sugar and nucleotide sugar metabolism
Unigene24531	transcript61921	ko00520	Carbohydrate metabolism	Amino sugar and nucleotide sugar metabolism
Unigene14224	transcript33615	ko00520	Carbohydrate metabolism	Amino sugar and nucleotide sugar metabolism
Unigene30313	transcript76267	ko00520	Carbohydrate metabolism	Amino sugar and nucleotide sugar metabolism
Unigene4376	transcript9763	ko00520	Carbohydrate metabolism	Amino sugar and nucleotide sugar metabolism
Unigene22480	transcript57693	ko00520	Carbohydrate metabolism	Amino sugar and nucleotide sugar metabolism
Unigene146	transcript317	ko00520	Carbohydrate metabolism	Amino sugar and nucleotide sugar metabolism
Unigene17058	transcript41539	ko00520	Carbohydrate metabolism	Amino sugar and nucleotide sugar metabolism
Unigene9150	transcript20620	ko00520	Carbohydrate metabolism	Amino sugar and nucleotide sugar metabolism
Unigene13891	transcript32643	ko00520	Carbohydrate metabolism	Amino sugar and nucleotide sugar metabolism
Unigene8706	transcript19546	ko00520	Carbohydrate metabolism	Amino sugar and nucleotide sugar metabolism
Unigene8703	transcript19541	ko00520	Carbohydrate metabolism	Amino sugar and nucleotide sugar metabolism
Unigene8708	transcript19548	ko00520	Carbohydrate metabolism	Amino sugar and nucleotide sugar metabolism
Unigene29294	transcript73223	ko00520	Carbohydrate metabolism	Amino sugar and nucleotide sugar metabolism
Unigene17418	transcript42928	ko00520	Carbohydrate metabolism	Amino sugar and nucleotide sugar metabolism
Unigene4650	transcript10299	ko00520	Carbohydrate metabolism	Amino sugar and nucleotide sugar metabolism
Unigene11655	transcript26563	ko00520	Carbohydrate metabolism	Amino sugar and nucleotide sugar metabolism
Unigene26789	transcript67459	ko00520	Carbohydrate metabolism	Amino sugar and nucleotide sugar metabolism
Unigene13819	transcript32413	ko00520	Carbohydrate metabolism	Amino sugar and nucleotide sugar metabolism
Unigene4304	transcript9590	ko00520	Carbohydrate metabolism	Amino sugar and nucleotide sugar metabolism
Unigene15699	transcript37628	ko00520	Carbohydrate metabolism	Amino sugar and nucleotide sugar metabolism
Unigene750	transcript1603	ko00520	Carbohydrate metabolism	Amino sugar and nucleotide sugar metabolism
Unigene19030	transcript49226	ko00520	Carbohydrate metabolism	Amino sugar and nucleotide sugar metabolism
Unigene17988	transcript45505	ko00520	Carbohydrate metabolism	Amino sugar and nucleotide sugar metabolism
Unigene27571	transcript69277	ko00520	Carbohydrate metabolism	Amino sugar and nucleotide sugar metabolism
Unigene27572	transcript69279	ko00520	Carbohydrate metabolism	Amino sugar and nucleotide sugar metabolism
Unigene6117	transcript13699	ko00520	Carbohydrate metabolism	Amino sugar and nucleotide sugar metabolism
Unigene14573	transcript34615	ko00520	Carbohydrate metabolism	Amino sugar and nucleotide sugar metabolism
Unigene27262	transcript68586	ko00520	Carbohydrate metabolism	Amino sugar and nucleotide sugar metabolism
Unigene22627	transcript58001	ko00520	Carbohydrate metabolism	Amino sugar and nucleotide sugar metabolism
Unigene20943	transcript54278	ko00520	Carbohydrate metabolism	Amino sugar and nucleotide sugar metabolism
Unigene23707	transcript60265	ko00520	Carbohydrate metabolism	Amino sugar and nucleotide sugar metabolism
Unigene9108	transcript20520	ko00520	Carbohydrate metabolism	Amino sugar and nucleotide sugar metabolism
Unigene4099	transcript9130	ko00520	Carbohydrate metabolism	Amino sugar and nucleotide sugar metabolism
Unigene12823	transcript29744	ko00520	Carbohydrate metabolism	Amino sugar and nucleotide sugar metabolism
Unigene27302	transcript68679	ko00520	Carbohydrate metabolism	Amino sugar and nucleotide sugar metabolism
Unigene27307	transcript68687	ko00520	Carbohydrate metabolism	Amino sugar and nucleotide sugar metabolism
Unigene6570	transcript14758	ko00520	Carbohydrate metabolism	Amino sugar and nucleotide sugar metabolism
Unigene19775	transcript50988	ko00520	Carbohydrate metabolism	Amino sugar and nucleotide sugar metabolism
Unigene17185	transcript42019	ko00520	Carbohydrate metabolism	Amino sugar and nucleotide sugar metabolism
Unigene6441	transcript14506	ko00520	Carbohydrate metabolism	Amino sugar and nucleotide sugar metabolism
Unigene17339	transcript42629	ko00520	Carbohydrate metabolism	Amino sugar and nucleotide sugar metabolism
Unigene9963	transcript22868	ko00520	Carbohydrate metabolism	Amino sugar and nucleotide sugar metabolism
Unigene11152	transcript25474	ko00520	Carbohydrate metabolism	Amino sugar and nucleotide sugar metabolism
Unigene13292	transcript31023	ko00520	Carbohydrate metabolism	Amino sugar and nucleotide sugar metabolism
Unigene7507	transcript16803	ko00520	Carbohydrate metabolism	Amino sugar and nucleotide sugar metabolism
Unigene21807	transcript56264	ko00520	Carbohydrate metabolism	Amino sugar and nucleotide sugar metabolism
Unigene14723	transcript35023	ko00520	Carbohydrate metabolism	Amino sugar and nucleotide sugar metabolism
Unigene3613	transcript8029	ko00520	Carbohydrate metabolism	Amino sugar and nucleotide sugar metabolism
Unigene22113	transcript56920	ko00520	Carbohydrate metabolism	Amino sugar and nucleotide sugar metabolism
Unigene27232	transcript68499	ko00520	Carbohydrate metabolism	Amino sugar and nucleotide sugar metabolism
Unigene27910	transcript70148	ko00520	Carbohydrate metabolism	Amino sugar and nucleotide sugar metabolism
Unigene8483	transcript19071	ko00520	Carbohydrate metabolism	Amino sugar and nucleotide sugar metabolism
Unigene14032	transcript33033	ko00520	Carbohydrate metabolism	Amino sugar and nucleotide sugar metabolism
Unigene13979	transcript32876	ko00520	Carbohydrate metabolism	Amino sugar and nucleotide sugar metabolism
Unigene19366	transcript50163	ko00520	Carbohydrate metabolism	Amino sugar and nucleotide sugar metabolism
Unigene3717	transcript8279	ko00520	Carbohydrate metabolism	Amino sugar and nucleotide sugar metabolism
Unigene8188	transcript18369	ko00520	Carbohydrate metabolism	Amino sugar and nucleotide sugar metabolism
Unigene23807	transcript60460	ko00520	Carbohydrate metabolism	Amino sugar and nucleotide sugar metabolism
Unigene5396	transcript11909	ko00520	Carbohydrate metabolism	Amino sugar and nucleotide sugar metabolism
Unigene13675	transcript32059	ko00520	Carbohydrate metabolism	Amino sugar and nucleotide sugar metabolism
Unigene22593	transcript57912	ko00520	Carbohydrate metabolism	Amino sugar and nucleotide sugar metabolism
Unigene29111	transcript72736	ko00520	Carbohydrate metabolism	Amino sugar and nucleotide sugar metabolism
Unigene21272	transcript55001	ko00520	Carbohydrate metabolism	Amino sugar and nucleotide sugar metabolism
Unigene11672	transcript26595	ko00520	Carbohydrate metabolism	Amino sugar and nucleotide sugar metabolism
Unigene6201	transcript13918	ko00520	Carbohydrate metabolism	Amino sugar and nucleotide sugar metabolism
Unigene11213	transcript25594	ko00520	Carbohydrate metabolism	Amino sugar and nucleotide sugar metabolism
Unigene3622	transcript8044	ko00520	Carbohydrate metabolism	Amino sugar and nucleotide sugar metabolism
Unigene15700	transcript37632	ko00520	Carbohydrate metabolism	Amino sugar and nucleotide sugar metabolism
Unigene12353	transcript28317	ko00520	Carbohydrate metabolism	Amino sugar and nucleotide sugar metabolism
Unigene9046	transcript20391	ko00520	Carbohydrate metabolism	Amino sugar and nucleotide sugar metabolism
Unigene2668	transcript5815	ko00520	Carbohydrate metabolism	Amino sugar and nucleotide sugar metabolism
Unigene9206	transcript20827	ko00520	Carbohydrate metabolism	Amino sugar and nucleotide sugar metabolism
Unigene2315	transcript5029	ko00520	Carbohydrate metabolism	Amino sugar and nucleotide sugar metabolism
Unigene6706	transcript15067	ko00520	Carbohydrate metabolism	Amino sugar and nucleotide sugar metabolism
Unigene28720	transcript71880	ko00520	Carbohydrate metabolism	Amino sugar and nucleotide sugar metabolism
Unigene25651	transcript64323	ko00520	Carbohydrate metabolism	Amino sugar and nucleotide sugar metabolism
Unigene29288	transcript73199	ko00520	Carbohydrate metabolism	Amino sugar and nucleotide sugar metabolism
Unigene2055	transcript4463	ko00520	Carbohydrate metabolism	Amino sugar and nucleotide sugar metabolism
Unigene18708	transcript48197	ko00520	Carbohydrate metabolism	Amino sugar and nucleotide sugar metabolism
Unigene13136	transcript30563	ko00520	Carbohydrate metabolism	Amino sugar and nucleotide sugar metabolism
Unigene17473	transcript43102	ko00520	Carbohydrate metabolism	Amino sugar and nucleotide sugar metabolism
Unigene23784	transcript60417	ko00520	Carbohydrate metabolism	Amino sugar and nucleotide sugar metabolism
Unigene15259	transcript36437	ko00520	Carbohydrate metabolism	Amino sugar and nucleotide sugar metabolism
Unigene22178	transcript57079	ko00520	Carbohydrate metabolism	Amino sugar and nucleotide sugar metabolism
Unigene27831	transcript69860	ko00520	Carbohydrate metabolism	Amino sugar and nucleotide sugar metabolism
Unigene21360	transcript55203	ko00520	Carbohydrate metabolism	Amino sugar and nucleotide sugar metabolism
Unigene970	transcript2098	ko00520	Carbohydrate metabolism	Amino sugar and nucleotide sugar metabolism
Unigene976	transcript2109	ko00520	Carbohydrate metabolism	Amino sugar and nucleotide sugar metabolism
Unigene16009	transcript38431	ko00520	Carbohydrate metabolism	Amino sugar and nucleotide sugar metabolism
Unigene23796	transcript60438	ko00520	Carbohydrate metabolism	Amino sugar and nucleotide sugar metabolism
Unigene9428	transcript21498	ko00520	Carbohydrate metabolism	Amino sugar and nucleotide sugar metabolism
Unigene20053	transcript51606	ko00520	Carbohydrate metabolism	Amino sugar and nucleotide sugar metabolism
Unigene28540	transcript71523	ko00520	Carbohydrate metabolism	Amino sugar and nucleotide sugar metabolism
Unigene10208	transcript23405	ko00520	Carbohydrate metabolism	Amino sugar and nucleotide sugar metabolism
Unigene3016	transcript6623	ko00520	Carbohydrate metabolism	Amino sugar and nucleotide sugar metabolism
Unigene28970	transcript72400	ko00520	Carbohydrate metabolism	Amino sugar and nucleotide sugar metabolism
Unigene11926	transcript27226	ko00520	Carbohydrate metabolism	Amino sugar and nucleotide sugar metabolism
Unigene5908	transcript13118	ko00520	Carbohydrate metabolism	Amino sugar and nucleotide sugar metabolism
Unigene28462	transcript71352	ko00520	Carbohydrate metabolism	Amino sugar and nucleotide sugar metabolism
Unigene14115	transcript33272	ko00520	Carbohydrate metabolism	Amino sugar and nucleotide sugar metabolism
Unigene4568	transcript10136	ko00520	Carbohydrate metabolism	Amino sugar and nucleotide sugar metabolism
Unigene30065	transcript75559	ko00520	Carbohydrate metabolism	Amino sugar and nucleotide sugar metabolism
Unigene9546	transcript21763	ko00520	Carbohydrate metabolism	Amino sugar and nucleotide sugar metabolism
Unigene5430	transcript11992	ko00520	Carbohydrate metabolism	Amino sugar and nucleotide sugar metabolism
Unigene23475	transcript59799	ko00520	Carbohydrate metabolism	Amino sugar and nucleotide sugar metabolism
Unigene8472	transcript19038	ko00520	Carbohydrate metabolism	Amino sugar and nucleotide sugar metabolism
Unigene30593	transcript76946	ko00520	Carbohydrate metabolism	Amino sugar and nucleotide sugar metabolism
Unigene7050	transcript15810	ko00520	Carbohydrate metabolism	Amino sugar and nucleotide sugar metabolism
Unigene19874	transcript51195	ko00520	Carbohydrate metabolism	Amino sugar and nucleotide sugar metabolism
Unigene15560	transcript37269	ko00520	Carbohydrate metabolism	Amino sugar and nucleotide sugar metabolism
Unigene22317	transcript57363	ko00520	Carbohydrate metabolism	Amino sugar and nucleotide sugar metabolism
Unigene6969	transcript15627	ko00520	Carbohydrate metabolism	Amino sugar and nucleotide sugar metabolism
Unigene5318	transcript11737	ko00520	Carbohydrate metabolism	Amino sugar and nucleotide sugar metabolism
Unigene21506	transcript55552	ko00520	Carbohydrate metabolism	Amino sugar and nucleotide sugar metabolism
Unigene28557	transcript71557	ko00520	Carbohydrate metabolism	Amino sugar and nucleotide sugar metabolism
Unigene24370	transcript61606	ko00520	Carbohydrate metabolism	Amino sugar and nucleotide sugar metabolism
Unigene11525	transcript26269	ko00520	Carbohydrate metabolism	Amino sugar and nucleotide sugar metabolism
Unigene7651	transcript17121	ko00520	Carbohydrate metabolism	Amino sugar and nucleotide sugar metabolism
Unigene6295	transcript14153	ko00520	Carbohydrate metabolism	Amino sugar and nucleotide sugar metabolism
Unigene15817	transcript37928	ko00520	Carbohydrate metabolism	Amino sugar and nucleotide sugar metabolism
Unigene10688	transcript24463	ko00520	Carbohydrate metabolism	Amino sugar and nucleotide sugar metabolism
Unigene29027	transcript72540	ko00520	Carbohydrate metabolism	Amino sugar and nucleotide sugar metabolism
Unigene5113	transcript11307	ko00520	Carbohydrate metabolism	Amino sugar and nucleotide sugar metabolism
Unigene26918	transcript67773	ko00520	Carbohydrate metabolism	Amino sugar and nucleotide sugar metabolism
Unigene2915	transcript6362	ko00520	Carbohydrate metabolism	Amino sugar and nucleotide sugar metabolism
Unigene19394	transcript50213	ko00520	Carbohydrate metabolism	Amino sugar and nucleotide sugar metabolism
Unigene14149	transcript33375	ko00520	Carbohydrate metabolism	Amino sugar and nucleotide sugar metabolism
Unigene1991	transcript4355	ko00520	Carbohydrate metabolism	Amino sugar and nucleotide sugar metabolism
Unigene25862	transcript64872	ko00520	Carbohydrate metabolism	Amino sugar and nucleotide sugar metabolism
Unigene14231	transcript33633	ko00520	Carbohydrate metabolism	Amino sugar and nucleotide sugar metabolism
Unigene27938	transcript70233	ko00520	Carbohydrate metabolism	Amino sugar and nucleotide sugar metabolism
Unigene8407	transcript18888	ko00520	Carbohydrate metabolism	Amino sugar and nucleotide sugar metabolism
Unigene16041	transcript38511	ko00520	Carbohydrate metabolism	Amino sugar and nucleotide sugar metabolism
Unigene12246	transcript28002	ko00520	Carbohydrate metabolism	Amino sugar and nucleotide sugar metabolism
Unigene11128	transcript25435	ko00520	Carbohydrate metabolism	Amino sugar and nucleotide sugar metabolism
Unigene7116	transcript15955	ko00520	Carbohydrate metabolism	Amino sugar and nucleotide sugar metabolism
Unigene9078	transcript20447	ko00520	Carbohydrate metabolism	Amino sugar and nucleotide sugar metabolism
Unigene19509	transcript50437	ko00520	Carbohydrate metabolism	Amino sugar and nucleotide sugar metabolism
Unigene17032	transcript41457	ko00520	Carbohydrate metabolism	Amino sugar and nucleotide sugar metabolism
Unigene2670	transcript5819	ko00520	Carbohydrate metabolism	Amino sugar and nucleotide sugar metabolism
Unigene1518	transcript3260	ko00520	Carbohydrate metabolism	Amino sugar and nucleotide sugar metabolism
Unigene26188	transcript65949	ko00520	Carbohydrate metabolism	Amino sugar and nucleotide sugar metabolism
Unigene28288	transcript70974	ko00520	Carbohydrate metabolism	Amino sugar and nucleotide sugar metabolism
Unigene12211	transcript27894	ko00520	Carbohydrate metabolism	Amino sugar and nucleotide sugar metabolism
Unigene11949	transcript27284	ko00520	Carbohydrate metabolism	Amino sugar and nucleotide sugar metabolism
Unigene18238	transcript46643	ko00520	Carbohydrate metabolism	Amino sugar and nucleotide sugar metabolism
Unigene26989	transcript67936	ko00520	Carbohydrate metabolism	Amino sugar and nucleotide sugar metabolism
Unigene21928	transcript56531	ko00520	Carbohydrate metabolism	Amino sugar and nucleotide sugar metabolism
Unigene14366	transcript34050	ko00520	Carbohydrate metabolism	Amino sugar and nucleotide sugar metabolism
Unigene20642	transcript53068	ko00520	Carbohydrate metabolism	Amino sugar and nucleotide sugar metabolism
Unigene30705	transcript77236	ko00520	Carbohydrate metabolism	Amino sugar and nucleotide sugar metabolism
Unigene821	transcript1764	ko00520	Carbohydrate metabolism	Amino sugar and nucleotide sugar metabolism
Unigene21377	transcript55233	ko00520	Carbohydrate metabolism	Amino sugar and nucleotide sugar metabolism
Unigene24097	transcript61063	ko00520	Carbohydrate metabolism	Amino sugar and nucleotide sugar metabolism
Unigene21104	transcript54632	ko00970	Translation	Aminoacyl-tRNA biosynthesis
Unigene6339	transcript14267	ko00970	Translation	Aminoacyl-tRNA biosynthesis
Unigene26730	transcript67330	ko00970	Translation	Aminoacyl-tRNA biosynthesis
Unigene12808	transcript29708	ko00970	Translation	Aminoacyl-tRNA biosynthesis
Unigene20637	transcript53050	ko00970	Translation	Aminoacyl-tRNA biosynthesis
Unigene28502	transcript71442	ko00970	Translation	Aminoacyl-tRNA biosynthesis
Unigene3631	transcript8065	ko00970	Translation	Aminoacyl-tRNA biosynthesis
Unigene7714	transcript17256	ko00970	Translation	Aminoacyl-tRNA biosynthesis
Unigene20669	transcript53146	ko00970	Translation	Aminoacyl-tRNA biosynthesis
Unigene18949	transcript48963	ko00970	Translation	Aminoacyl-tRNA biosynthesis
Unigene15955	transcript38301	ko00970	Translation	Aminoacyl-tRNA biosynthesis
Unigene25177	transcript63312	ko00970	Translation	Aminoacyl-tRNA biosynthesis
Unigene2860	transcript6224	ko00970	Translation	Aminoacyl-tRNA biosynthesis
Unigene11560	transcript26365	ko00970	Translation	Aminoacyl-tRNA biosynthesis
Unigene14609	transcript34722	ko00970	Translation	Aminoacyl-tRNA biosynthesis
Unigene8659	transcript19448	ko00970	Translation	Aminoacyl-tRNA biosynthesis
Unigene4251	transcript9468	ko00970	Translation	Aminoacyl-tRNA biosynthesis
Unigene20208	transcript51929	ko00970	Translation	Aminoacyl-tRNA biosynthesis
Unigene15778	transcript37835	ko00970	Translation	Aminoacyl-tRNA biosynthesis
Unigene28797	transcript72035	ko00970	Translation	Aminoacyl-tRNA biosynthesis
Unigene21673	transcript55955	ko00970	Translation	Aminoacyl-tRNA biosynthesis
Unigene17072	transcript41585	ko00970	Translation	Aminoacyl-tRNA biosynthesis
Unigene20917	transcript54209	ko00970	Translation	Aminoacyl-tRNA biosynthesis
Unigene5567	transcript12337	ko00970	Translation	Aminoacyl-tRNA biosynthesis
Unigene13976	transcript32866	ko00970	Translation	Aminoacyl-tRNA biosynthesis
Unigene1554	transcript3343	ko00970	Translation	Aminoacyl-tRNA biosynthesis
Unigene1718	transcript3715	ko00970	Translation	Aminoacyl-tRNA biosynthesis
Unigene9659	transcript22096	ko00970	Translation	Aminoacyl-tRNA biosynthesis
Unigene18276	transcript46794	ko00970	Translation	Aminoacyl-tRNA biosynthesis
Unigene21480	transcript55495	ko00970	Translation	Aminoacyl-tRNA biosynthesis
Unigene683	transcript1457	ko00970	Translation	Aminoacyl-tRNA biosynthesis
Unigene17674	transcript43930	ko00970	Translation	Aminoacyl-tRNA biosynthesis
Unigene12094	transcript27620	ko00970	Translation	Aminoacyl-tRNA biosynthesis
Unigene2494	transcript5463	ko00970	Translation	Aminoacyl-tRNA biosynthesis
Unigene8839	transcript19874	ko00970	Translation	Aminoacyl-tRNA biosynthesis
Unigene1589	transcript3424	ko00970	Translation	Aminoacyl-tRNA biosynthesis
Unigene30844	transcript77559	ko00970	Translation	Aminoacyl-tRNA biosynthesis
Unigene21690	transcript55989	ko00970	Translation	Aminoacyl-tRNA biosynthesis
Unigene23690	transcript60218	ko00970	Translation	Aminoacyl-tRNA biosynthesis
Unigene29414	transcript73540	ko00970	Translation	Aminoacyl-tRNA biosynthesis
Unigene21865	transcript56391	ko00970	Translation	Aminoacyl-tRNA biosynthesis
Unigene16703	transcript40324	ko00970	Translation	Aminoacyl-tRNA biosynthesis
Unigene6856	transcript15371	ko00970	Translation	Aminoacyl-tRNA biosynthesis
Unigene29780	transcript74565	ko00970	Translation	Aminoacyl-tRNA biosynthesis
Unigene4698	transcript10397	ko00970	Translation	Aminoacyl-tRNA biosynthesis
Unigene30764	transcript77353	ko00970	Translation	Aminoacyl-tRNA biosynthesis
Unigene23131	transcript59102	ko00970	Translation	Aminoacyl-tRNA biosynthesis
Unigene11690	transcript26634	ko00970	Translation	Aminoacyl-tRNA biosynthesis
Unigene10323	transcript23665	ko00970	Translation	Aminoacyl-tRNA biosynthesis
Unigene5431	transcript11998	ko00970	Translation	Aminoacyl-tRNA biosynthesis
Unigene501	transcript1076	ko00970	Translation	Aminoacyl-tRNA biosynthesis
Unigene25336	transcript63629	ko00970	Translation	Aminoacyl-tRNA biosynthesis
Unigene27884	transcript70038	ko00970	Translation	Aminoacyl-tRNA biosynthesis
Unigene21546	transcript55645	ko00970	Translation	Aminoacyl-tRNA biosynthesis
Unigene6962	transcript15615	ko00970	Translation	Aminoacyl-tRNA biosynthesis
Unigene29737	transcript74457	ko00970	Translation	Aminoacyl-tRNA biosynthesis
Unigene16882	transcript40980	ko00970	Translation	Aminoacyl-tRNA biosynthesis
Unigene27340	transcript68759	ko00970	Translation	Aminoacyl-tRNA biosynthesis
Unigene5419	transcript11966	ko00970	Translation	Aminoacyl-tRNA biosynthesis
Unigene21159	transcript54762	ko00970	Translation	Aminoacyl-tRNA biosynthesis
Unigene15277	transcript36484	ko00970	Translation	Aminoacyl-tRNA biosynthesis
Unigene18188	transcript46486	ko00970	Translation	Aminoacyl-tRNA biosynthesis
Unigene29076	transcript72641	ko00970	Translation	Aminoacyl-tRNA biosynthesis
Unigene27510	transcript69134	ko00970	Translation	Aminoacyl-tRNA biosynthesis
Unigene25772	transcript64609	ko00627	Xenobiotics biodegradation and metabolism	Aminobenzoate degradation
Unigene20122	transcript51748	ko00627	Xenobiotics biodegradation and metabolism	Aminobenzoate degradation
Unigene29910	transcript74890	ko04152	Signal transduction	AMPK signaling pathway
Unigene12622	transcript28999	ko04152	Signal transduction	AMPK signaling pathway
Unigene24134	transcript61137	ko04152	Signal transduction	AMPK signaling pathway
Unigene23256	transcript59336	ko04152	Signal transduction	AMPK signaling pathway
Unigene1876	transcript4104	ko04152	Signal transduction	AMPK signaling pathway
Unigene11548	transcript26331	ko04152	Signal transduction	AMPK signaling pathway
Unigene14210	transcript33574	ko04152	Signal transduction	AMPK signaling pathway
Unigene17742	transcript44216	ko04152	Signal transduction	AMPK signaling pathway
Unigene13561	transcript31774	ko04152	Signal transduction	AMPK signaling pathway
Unigene12800	transcript29693	ko04152	Signal transduction	AMPK signaling pathway
Unigene20300	transcript52121	ko04152	Signal transduction	AMPK signaling pathway
Unigene23911	transcript60669	ko04152	Signal transduction	AMPK signaling pathway
Unigene26401	transcript66583	ko04152	Signal transduction	AMPK signaling pathway
Unigene13376	transcript31261	ko04152	Signal transduction	AMPK signaling pathway
Unigene14973	transcript35716	ko04152	Signal transduction	AMPK signaling pathway
Unigene19021	transcript49194	ko04152	Signal transduction	AMPK signaling pathway
Unigene24144	transcript61158	ko04152	Signal transduction	AMPK signaling pathway
Unigene25067	transcript63094	ko04152	Signal transduction	AMPK signaling pathway
Unigene15616	transcript37432	ko04152	Signal transduction	AMPK signaling pathway
Unigene3529	transcript7835	ko04152	Signal transduction	AMPK signaling pathway
Unigene5043	transcript11170	ko04152	Signal transduction	AMPK signaling pathway
Unigene29255	transcript73113	ko04152	Signal transduction	AMPK signaling pathway
Unigene23942	transcript60729	ko04152	Signal transduction	AMPK signaling pathway
Unigene6609	transcript14836	ko04152	Signal transduction	AMPK signaling pathway
Unigene17298	transcript42463	ko04152	Signal transduction	AMPK signaling pathway
Unigene13184	transcript30709	ko04152	Signal transduction	AMPK signaling pathway
Unigene17364	transcript42708	ko04152	Signal transduction	AMPK signaling pathway
Unigene1339	transcript2886	ko04152	Signal transduction	AMPK signaling pathway
Unigene25179	transcript63314	ko04152	Signal transduction	AMPK signaling pathway
Unigene20591	transcript52918	ko04152	Signal transduction	AMPK signaling pathway
Unigene15526	transcript37172	ko04152	Signal transduction	AMPK signaling pathway
Unigene20940	transcript54266	ko04152	Signal transduction	AMPK signaling pathway
Unigene6845	transcript15353	ko04152	Signal transduction	AMPK signaling pathway
Unigene422	transcript917	ko04152	Signal transduction	AMPK signaling pathway
Unigene20756	transcript53432	ko04152	Signal transduction	AMPK signaling pathway
Unigene22870	transcript58521	ko04152	Signal transduction	AMPK signaling pathway
Unigene6777	transcript15204	ko04152	Signal transduction	AMPK signaling pathway
Unigene7130	transcript15983	ko04152	Signal transduction	AMPK signaling pathway
Unigene126	transcript279	ko04152	Signal transduction	AMPK signaling pathway
Unigene4042	transcript9006	ko04152	Signal transduction	AMPK signaling pathway
Unigene19083	transcript49417	ko04152	Signal transduction	AMPK signaling pathway
Unigene20070	transcript51641	ko04152	Signal transduction	AMPK signaling pathway
Unigene27913	transcript70155	ko04152	Signal transduction	AMPK signaling pathway
Unigene16067	transcript38587	ko04152	Signal transduction	AMPK signaling pathway
Unigene27640	transcript69425	ko04152	Signal transduction	AMPK signaling pathway
Unigene23486	transcript59813	ko04152	Signal transduction	AMPK signaling pathway
Unigene4775	transcript10574	ko04152	Signal transduction	AMPK signaling pathway
Unigene26490	transcript66773	ko04152	Signal transduction	AMPK signaling pathway
Unigene6288	transcript14131	ko04152	Signal transduction	AMPK signaling pathway
Unigene10564	transcript24171	ko04152	Signal transduction	AMPK signaling pathway
Unigene16599	transcript39982	ko04152	Signal transduction	AMPK signaling pathway
Unigene10703	transcript24495	ko04152	Signal transduction	AMPK signaling pathway
Unigene24214	transcript61285	ko04152	Signal transduction	AMPK signaling pathway
Unigene65	transcript154	ko04152	Signal transduction	AMPK signaling pathway
Unigene4519	transcript10036	ko04152	Signal transduction	AMPK signaling pathway
Unigene12091	transcript27617	ko04152	Signal transduction	AMPK signaling pathway
Unigene9527	transcript21725	ko04152	Signal transduction	AMPK signaling pathway
Unigene10794	transcript24736	ko04152	Signal transduction	AMPK signaling pathway
Unigene9958	transcript22860	ko04152	Signal transduction	AMPK signaling pathway
Unigene14515	transcript34462	ko04152	Signal transduction	AMPK signaling pathway
Unigene24647	transcript62175	ko04152	Signal transduction	AMPK signaling pathway
Unigene7399	transcript16562	ko04152	Signal transduction	AMPK signaling pathway
Unigene7396	transcript16555	ko04152	Signal transduction	AMPK signaling pathway
Unigene12668	transcript29257	ko04152	Signal transduction	AMPK signaling pathway
Unigene26359	transcript66472	ko04152	Signal transduction	AMPK signaling pathway
Unigene19513	transcript50444	ko04152	Signal transduction	AMPK signaling pathway
Unigene21853	transcript56369	ko04152	Signal transduction	AMPK signaling pathway
Unigene21857	transcript56378	ko04152	Signal transduction	AMPK signaling pathway
Unigene29523	transcript73862	ko04152	Signal transduction	AMPK signaling pathway
Unigene30090	transcript75697	ko04152	Signal transduction	AMPK signaling pathway
Unigene28560	transcript71562	ko04152	Signal transduction	AMPK signaling pathway
Unigene22232	transcript57184	ko04152	Signal transduction	AMPK signaling pathway
Unigene2217	transcript4806	ko04152	Signal transduction	AMPK signaling pathway
Unigene19895	transcript51245	ko04152	Signal transduction	AMPK signaling pathway
Unigene28785	transcript72016	ko04152	Signal transduction	AMPK signaling pathway
Unigene840	transcript1808	ko04152	Signal transduction	AMPK signaling pathway
Unigene264	transcript591	ko04152	Signal transduction	AMPK signaling pathway
Unigene10811	transcript24780	ko04152	Signal transduction	AMPK signaling pathway
Unigene17475	transcript43108	ko04152	Signal transduction	AMPK signaling pathway
Unigene16436	transcript39540	ko04152	Signal transduction	AMPK signaling pathway
Unigene25521	transcript64020	ko04152	Signal transduction	AMPK signaling pathway
Unigene4415	transcript9838	ko04152	Signal transduction	AMPK signaling pathway
Unigene26578	transcript66984	ko04152	Signal transduction	AMPK signaling pathway
Unigene1639	transcript3543	ko04152	Signal transduction	AMPK signaling pathway
Unigene10284	transcript23588	ko04152	Signal transduction	AMPK signaling pathway
Unigene2002	transcript4372	ko04152	Signal transduction	AMPK signaling pathway
Unigene25593	transcript64182	ko04152	Signal transduction	AMPK signaling pathway
Unigene10508	transcript24063	ko04152	Signal transduction	AMPK signaling pathway
Unigene8749	transcript19669	ko04152	Signal transduction	AMPK signaling pathway
Unigene18907	transcript48853	ko04152	Signal transduction	AMPK signaling pathway
Unigene27478	transcript69067	ko04152	Signal transduction	AMPK signaling pathway
Unigene27470	transcript69046	ko04152	Signal transduction	AMPK signaling pathway
Unigene7912	transcript17693	ko04152	Signal transduction	AMPK signaling pathway
Unigene12898	transcript29946	ko04152	Signal transduction	AMPK signaling pathway
Unigene8125	transcript18232	ko04152	Signal transduction	AMPK signaling pathway
Unigene19229	transcript49872	ko04152	Signal transduction	AMPK signaling pathway
Unigene20620	transcript52984	ko04152	Signal transduction	AMPK signaling pathway
Unigene26823	transcript67548	ko04152	Signal transduction	AMPK signaling pathway
Unigene21540	transcript55629	ko04152	Signal transduction	AMPK signaling pathway
Unigene27675	transcript69515	ko04152	Signal transduction	AMPK signaling pathway
Unigene12170	transcript27790	ko04152	Signal transduction	AMPK signaling pathway
Unigene7867	transcript17600	ko04152	Signal transduction	AMPK signaling pathway
Unigene26719	transcript67306	ko04152	Signal transduction	AMPK signaling pathway
Unigene5054	transcript11191	ko04152	Signal transduction	AMPK signaling pathway
Unigene23045	transcript58916	ko04152	Signal transduction	AMPK signaling pathway
Unigene24655	transcript62197	ko04152	Signal transduction	AMPK signaling pathway
Unigene5655	transcript12520	ko04152	Signal transduction	AMPK signaling pathway
Unigene22053	transcript56799	ko04152	Signal transduction	AMPK signaling pathway
Unigene20034	transcript51560	ko04152	Signal transduction	AMPK signaling pathway
Unigene29930	transcript74941	ko04152	Signal transduction	AMPK signaling pathway
Unigene17810	transcript44500	ko04152	Signal transduction	AMPK signaling pathway
Unigene30156	transcript75923	ko04152	Signal transduction	AMPK signaling pathway
Unigene15341	transcript36664	ko04152	Signal transduction	AMPK signaling pathway
Unigene3654	transcript8141	ko04152	Signal transduction	AMPK signaling pathway
Unigene12796	transcript29682	ko04152	Signal transduction	AMPK signaling pathway
Unigene8720	transcript19584	ko04152	Signal transduction	AMPK signaling pathway
Unigene13630	transcript31943	ko04152	Signal transduction	AMPK signaling pathway
Unigene12123	transcript27689	ko04152	Signal transduction	AMPK signaling pathway
Unigene13441	transcript31436	ko04152	Signal transduction	AMPK signaling pathway
Unigene17920	transcript45069	ko04152	Signal transduction	AMPK signaling pathway
Unigene29470	transcript73656	ko04152	Signal transduction	AMPK signaling pathway
Unigene6020	transcript13436	ko04152	Signal transduction	AMPK signaling pathway
Unigene6782	transcript15214	ko04152	Signal transduction	AMPK signaling pathway
Unigene21681	transcript55973	ko04152	Signal transduction	AMPK signaling pathway
Unigene29406	transcript73512	ko04152	Signal transduction	AMPK signaling pathway
Unigene7794	transcript17422	ko04152	Signal transduction	AMPK signaling pathway
Unigene5239	transcript11583	ko04152	Signal transduction	AMPK signaling pathway
Unigene17633	transcript43783	ko04152	Signal transduction	AMPK signaling pathway
Unigene2702	transcript5905	ko04152	Signal transduction	AMPK signaling pathway
Unigene387	transcript839	ko04152	Signal transduction	AMPK signaling pathway
Unigene1331	transcript2870	ko00942	Biosynthesis of other secondary metabolites	Anthocyanin biosynthesis
Unigene5379	transcript11871	ko04210	Cell growth and death	Apoptosis
Unigene5031	transcript11137	ko04210	Cell growth and death	Apoptosis
Unigene14292	transcript33806	ko04210	Cell growth and death	Apoptosis
Unigene25922	transcript65057	ko04210	Cell growth and death	Apoptosis
Unigene5640	transcript12488	ko04210	Cell growth and death	Apoptosis
Unigene11269	transcript25712	ko04210	Cell growth and death	Apoptosis
Unigene29770	transcript74544	ko04210	Cell growth and death	Apoptosis
Unigene15855	transcript38024	ko04210	Cell growth and death	Apoptosis
Unigene5488	transcript12133	ko04210	Cell growth and death	Apoptosis
Unigene26429	transcript66655	ko04210	Cell growth and death	Apoptosis
Unigene3896	transcript8712	ko04210	Cell growth and death	Apoptosis
Unigene1557	transcript3347	ko04210	Cell growth and death	Apoptosis
Unigene13009	transcript30233	ko04210	Cell growth and death	Apoptosis
Unigene5557	transcript12301	ko04210	Cell growth and death	Apoptosis
Unigene12840	transcript29787	ko04210	Cell growth and death	Apoptosis
Unigene13544	transcript31720	ko04210	Cell growth and death	Apoptosis
Unigene10637	transcript24344	ko04210	Cell growth and death	Apoptosis
Unigene24545	transcript61950	ko04210	Cell growth and death	Apoptosis
Unigene13518	transcript31631	ko04210	Cell growth and death	Apoptosis
Unigene15893	transcript38146	ko04210	Cell growth and death	Apoptosis
Unigene21226	transcript54884	ko04210	Cell growth and death	Apoptosis
Unigene25360	transcript63682	ko04210	Cell growth and death	Apoptosis
Unigene19069	transcript49372	ko04210	Cell growth and death	Apoptosis
Unigene27791	transcript69750	ko04210	Cell growth and death	Apoptosis
Unigene12711	transcript29415	ko04210	Cell growth and death	Apoptosis
Unigene30051	transcript75471	ko00590	Lipid metabolism	Arachidonic acid metabolism
Unigene9744	transcript22328	ko00590	Lipid metabolism	Arachidonic acid metabolism
Unigene17293	transcript42446	ko00590	Lipid metabolism	Arachidonic acid metabolism
Unigene1672	transcript3618	ko00590	Lipid metabolism	Arachidonic acid metabolism
Unigene1404	transcript3028	ko00590	Lipid metabolism	Arachidonic acid metabolism
Unigene11844	transcript26985	ko00590	Lipid metabolism	Arachidonic acid metabolism
Unigene5253	transcript11610	ko00590	Lipid metabolism	Arachidonic acid metabolism
Unigene8209	transcript18433	ko00590	Lipid metabolism	Arachidonic acid metabolism
Unigene5228	transcript11549	ko00590	Lipid metabolism	Arachidonic acid metabolism
Unigene16499	transcript39724	ko00590	Lipid metabolism	Arachidonic acid metabolism
Unigene17969	transcript45402	ko00590	Lipid metabolism	Arachidonic acid metabolism
Unigene3444	transcript7638	ko00590	Lipid metabolism	Arachidonic acid metabolism
Unigene7816	transcript17483	ko00590	Lipid metabolism	Arachidonic acid metabolism
Unigene3113	transcript6868	ko00590	Lipid metabolism	Arachidonic acid metabolism
Unigene6453	transcript14527	ko00590	Lipid metabolism	Arachidonic acid metabolism
Unigene18645	transcript48019	ko00590	Lipid metabolism	Arachidonic acid metabolism
Unigene27741	transcript69651	ko00590	Lipid metabolism	Arachidonic acid metabolism
Unigene17823	transcript44562	ko00590	Lipid metabolism	Arachidonic acid metabolism
Unigene19530	transcript50478	ko00590	Lipid metabolism	Arachidonic acid metabolism
Unigene1526	transcript3276	ko00590	Lipid metabolism	Arachidonic acid metabolism
Unigene24320	transcript61500	ko00590	Lipid metabolism	Arachidonic acid metabolism
Unigene9619	transcript21984	ko00590	Lipid metabolism	Arachidonic acid metabolism
Unigene25008	transcript62964	ko00590	Lipid metabolism	Arachidonic acid metabolism
Unigene18107	transcript46208	ko00590	Lipid metabolism	Arachidonic acid metabolism
Unigene20140	transcript51791	ko00590	Lipid metabolism	Arachidonic acid metabolism
Unigene21373	transcript55228	ko00590	Lipid metabolism	Arachidonic acid metabolism
Unigene1627	transcript3505	ko00330	Amino acid metabolism	Arginine and proline metabolism
Unigene18037	transcript45869	ko00330	Amino acid metabolism	Arginine and proline metabolism
Unigene889	transcript1920	ko00330	Amino acid metabolism	Arginine and proline metabolism
Unigene19805	transcript51050	ko00330	Amino acid metabolism	Arginine and proline metabolism
Unigene27289	transcript68642	ko00330	Amino acid metabolism	Arginine and proline metabolism
Unigene7408	transcript16583	ko00330	Amino acid metabolism	Arginine and proline metabolism
Unigene7522	transcript16841	ko00330	Amino acid metabolism	Arginine and proline metabolism
Unigene1807	transcript3936	ko00330	Amino acid metabolism	Arginine and proline metabolism
Unigene26363	transcript66482	ko00330	Amino acid metabolism	Arginine and proline metabolism
Unigene787	transcript1697	ko00330	Amino acid metabolism	Arginine and proline metabolism
Unigene17215	transcript42158	ko00330	Amino acid metabolism	Arginine and proline metabolism
Unigene24731	transcript62383	ko00330	Amino acid metabolism	Arginine and proline metabolism
Unigene2560	transcript5584	ko00330	Amino acid metabolism	Arginine and proline metabolism
Unigene1389	transcript2984	ko00330	Amino acid metabolism	Arginine and proline metabolism
Unigene14051	transcript33099	ko00330	Amino acid metabolism	Arginine and proline metabolism
Unigene2901	transcript6327	ko00330	Amino acid metabolism	Arginine and proline metabolism
Unigene20835	transcript53724	ko00330	Amino acid metabolism	Arginine and proline metabolism
Unigene27849	transcript69916	ko00330	Amino acid metabolism	Arginine and proline metabolism
Unigene2209	transcript4790	ko00330	Amino acid metabolism	Arginine and proline metabolism
Unigene28777	transcript71995	ko00330	Amino acid metabolism	Arginine and proline metabolism
Unigene7672	transcript17170	ko00330	Amino acid metabolism	Arginine and proline metabolism
Unigene28351	transcript71119	ko00330	Amino acid metabolism	Arginine and proline metabolism
Unigene18826	transcript48590	ko00330	Amino acid metabolism	Arginine and proline metabolism
Unigene5357	transcript11830	ko00330	Amino acid metabolism	Arginine and proline metabolism
Unigene283	transcript629	ko00330	Amino acid metabolism	Arginine and proline metabolism
Unigene19432	transcript50272	ko00330	Amino acid metabolism	Arginine and proline metabolism
Unigene21562	transcript55679	ko00330	Amino acid metabolism	Arginine and proline metabolism
Unigene22112	transcript56918	ko00330	Amino acid metabolism	Arginine and proline metabolism
Unigene28579	transcript71600	ko00330	Amino acid metabolism	Arginine and proline metabolism
Unigene2521	transcript5507	ko00330	Amino acid metabolism	Arginine and proline metabolism
Unigene3696	transcript8240	ko00330	Amino acid metabolism	Arginine and proline metabolism
Unigene28764	transcript71971	ko00330	Amino acid metabolism	Arginine and proline metabolism
Unigene2777	transcript6044	ko00330	Amino acid metabolism	Arginine and proline metabolism
Unigene14521	transcript34483	ko00330	Amino acid metabolism	Arginine and proline metabolism
Unigene1618	transcript3485	ko00330	Amino acid metabolism	Arginine and proline metabolism
Unigene1558	transcript3349	ko00330	Amino acid metabolism	Arginine and proline metabolism
Unigene14446	transcript34270	ko00330	Amino acid metabolism	Arginine and proline metabolism
Unigene13672	transcript32055	ko00330	Amino acid metabolism	Arginine and proline metabolism
Unigene235	transcript541	ko00330	Amino acid metabolism	Arginine and proline metabolism
Unigene18337	transcript46995	ko00330	Amino acid metabolism	Arginine and proline metabolism
Unigene688	transcript1472	ko00330	Amino acid metabolism	Arginine and proline metabolism
Unigene6437	transcript14499	ko00330	Amino acid metabolism	Arginine and proline metabolism
Unigene6436	transcript14496	ko00330	Amino acid metabolism	Arginine and proline metabolism
Unigene21140	transcript54712	ko00330	Amino acid metabolism	Arginine and proline metabolism
Unigene30363	transcript76412	ko00330	Amino acid metabolism	Arginine and proline metabolism
Unigene14251	transcript33692	ko00330	Amino acid metabolism	Arginine and proline metabolism
Unigene4816	transcript10665	ko00330	Amino acid metabolism	Arginine and proline metabolism
Unigene20732	transcript53331	ko00330	Amino acid metabolism	Arginine and proline metabolism
Unigene13782	transcript32309	ko00330	Amino acid metabolism	Arginine and proline metabolism
Unigene6509	transcript14624	ko00330	Amino acid metabolism	Arginine and proline metabolism
Unigene2291	transcript4980	ko00330	Amino acid metabolism	Arginine and proline metabolism
Unigene8739	transcript19654	ko00330	Amino acid metabolism	Arginine and proline metabolism
Unigene21765	transcript56175	ko00330	Amino acid metabolism	Arginine and proline metabolism
Unigene16661	transcript40153	ko00330	Amino acid metabolism	Arginine and proline metabolism
Unigene10998	transcript25168	ko00330	Amino acid metabolism	Arginine and proline metabolism
Unigene30411	transcript76527	ko00330	Amino acid metabolism	Arginine and proline metabolism
Unigene12485	transcript28617	ko00330	Amino acid metabolism	Arginine and proline metabolism
Unigene3194	transcript7078	ko00330	Amino acid metabolism	Arginine and proline metabolism
Unigene12525	transcript28712	ko00330	Amino acid metabolism	Arginine and proline metabolism
Unigene7335	transcript16408	ko00330	Amino acid metabolism	Arginine and proline metabolism
Unigene18315	transcript46944	ko00330	Amino acid metabolism	Arginine and proline metabolism
Unigene1233	transcript2665	ko00330	Amino acid metabolism	Arginine and proline metabolism
Unigene22576	transcript57875	ko00330	Amino acid metabolism	Arginine and proline metabolism
Unigene1371	transcript2939	ko00330	Amino acid metabolism	Arginine and proline metabolism
Unigene19931	transcript51345	ko00330	Amino acid metabolism	Arginine and proline metabolism
Unigene26822	transcript67546	ko00330	Amino acid metabolism	Arginine and proline metabolism
Unigene28254	transcript70902	ko00330	Amino acid metabolism	Arginine and proline metabolism
Unigene7594	transcript16992	ko00330	Amino acid metabolism	Arginine and proline metabolism
Unigene468	transcript999	ko00330	Amino acid metabolism	Arginine and proline metabolism
Unigene23878	transcript60599	ko00330	Amino acid metabolism	Arginine and proline metabolism
Unigene21702	transcript56019	ko00330	Amino acid metabolism	Arginine and proline metabolism
Unigene74	transcript178	ko00330	Amino acid metabolism	Arginine and proline metabolism
Unigene20616	transcript52972	ko00330	Amino acid metabolism	Arginine and proline metabolism
Unigene3850	transcript8608	ko00330	Amino acid metabolism	Arginine and proline metabolism
Unigene1281	transcript2756	ko00330	Amino acid metabolism	Arginine and proline metabolism
Unigene15349	transcript36688	ko00330	Amino acid metabolism	Arginine and proline metabolism
Unigene25368	transcript63695	ko00330	Amino acid metabolism	Arginine and proline metabolism
Unigene27270	transcript68605	ko00330	Amino acid metabolism	Arginine and proline metabolism
Unigene9815	transcript22490	ko00330	Amino acid metabolism	Arginine and proline metabolism
Unigene19244	transcript49903	ko00330	Amino acid metabolism	Arginine and proline metabolism
Unigene2706	transcript5911	ko00330	Amino acid metabolism	Arginine and proline metabolism
Unigene23602	transcript60057	ko00330	Amino acid metabolism	Arginine and proline metabolism
Unigene13206	transcript30774	ko00220	Amino acid metabolism	Arginine biosynthesis
Unigene4741	transcript10502	ko00220	Amino acid metabolism	Arginine biosynthesis
Unigene16139	transcript38774	ko00220	Amino acid metabolism	Arginine biosynthesis
Unigene27289	transcript68642	ko00220	Amino acid metabolism	Arginine biosynthesis
Unigene3986	transcript8903	ko00220	Amino acid metabolism	Arginine biosynthesis
Unigene17059	transcript41541	ko00220	Amino acid metabolism	Arginine biosynthesis
Unigene787	transcript1697	ko00220	Amino acid metabolism	Arginine biosynthesis
Unigene24209	transcript61275	ko00220	Amino acid metabolism	Arginine biosynthesis
Unigene27849	transcript69916	ko00220	Amino acid metabolism	Arginine biosynthesis
Unigene29585	transcript74045	ko00220	Amino acid metabolism	Arginine biosynthesis
Unigene2497	transcript5467	ko00220	Amino acid metabolism	Arginine biosynthesis
Unigene29774	transcript74550	ko00220	Amino acid metabolism	Arginine biosynthesis
Unigene15859	transcript38030	ko00220	Amino acid metabolism	Arginine biosynthesis
Unigene27812	transcript69810	ko00220	Amino acid metabolism	Arginine biosynthesis
Unigene17186	transcript42023	ko00220	Amino acid metabolism	Arginine biosynthesis
Unigene30332	transcript76313	ko00220	Amino acid metabolism	Arginine biosynthesis
Unigene514	transcript1102	ko00220	Amino acid metabolism	Arginine biosynthesis
Unigene4258	transcript9485	ko00220	Amino acid metabolism	Arginine biosynthesis
Unigene1618	transcript3485	ko00220	Amino acid metabolism	Arginine biosynthesis
Unigene8279	transcript18590	ko00220	Amino acid metabolism	Arginine biosynthesis
Unigene8076	transcript18120	ko00220	Amino acid metabolism	Arginine biosynthesis
Unigene1558	transcript3349	ko00220	Amino acid metabolism	Arginine biosynthesis
Unigene25600	transcript64194	ko00220	Amino acid metabolism	Arginine biosynthesis
Unigene17389	transcript42822	ko00220	Amino acid metabolism	Arginine biosynthesis
Unigene25250	transcript63454	ko00220	Amino acid metabolism	Arginine biosynthesis
Unigene9289	transcript21120	ko00220	Amino acid metabolism	Arginine biosynthesis
Unigene10067	transcript23108	ko00220	Amino acid metabolism	Arginine biosynthesis
Unigene23216	transcript59260	ko00220	Amino acid metabolism	Arginine biosynthesis
Unigene26192	transcript65960	ko00220	Amino acid metabolism	Arginine biosynthesis
Unigene10552	transcript24150	ko00220	Amino acid metabolism	Arginine biosynthesis
Unigene17531	transcript43386	ko00220	Amino acid metabolism	Arginine biosynthesis
Unigene8334	transcript18721	ko00220	Amino acid metabolism	Arginine biosynthesis
Unigene16	transcript47	ko00220	Amino acid metabolism	Arginine biosynthesis
Unigene269	transcript601	ko00220	Amino acid metabolism	Arginine biosynthesis
Unigene6552	transcript14726	ko00220	Amino acid metabolism	Arginine biosynthesis
Unigene27580	transcript69295	ko00220	Amino acid metabolism	Arginine biosynthesis
Unigene27621	transcript69390	ko00220	Amino acid metabolism	Arginine biosynthesis
Unigene13954	transcript32816	ko00220	Amino acid metabolism	Arginine biosynthesis
Unigene12525	transcript28712	ko00220	Amino acid metabolism	Arginine biosynthesis
Unigene16772	transcript40552	ko00220	Amino acid metabolism	Arginine biosynthesis
Unigene16484	transcript39692	ko00220	Amino acid metabolism	Arginine biosynthesis
Unigene21315	transcript55100	ko00220	Amino acid metabolism	Arginine biosynthesis
Unigene3883	transcript8674	ko00220	Amino acid metabolism	Arginine biosynthesis
Unigene12459	transcript28542	ko00220	Amino acid metabolism	Arginine biosynthesis
Unigene28451	transcript71330	ko00220	Amino acid metabolism	Arginine biosynthesis
Unigene27028	transcript68021	ko00220	Amino acid metabolism	Arginine biosynthesis
Unigene74	transcript178	ko00220	Amino acid metabolism	Arginine biosynthesis
Unigene20616	transcript52972	ko00220	Amino acid metabolism	Arginine biosynthesis
Unigene17442	transcript42993	ko00220	Amino acid metabolism	Arginine biosynthesis
Unigene7774	transcript17378	ko00220	Amino acid metabolism	Arginine biosynthesis
Unigene18693	transcript48154	ko00220	Amino acid metabolism	Arginine biosynthesis
Unigene3467	transcript7692	ko00220	Amino acid metabolism	Arginine biosynthesis
Unigene30941	transcript77813	ko00220	Amino acid metabolism	Arginine biosynthesis
Unigene30256	transcript76147	ko00220	Amino acid metabolism	Arginine biosynthesis
Unigene2570	transcript5609	ko00220	Amino acid metabolism	Arginine biosynthesis
Unigene21061	transcript54541	ko00220	Amino acid metabolism	Arginine biosynthesis
Unigene12972	transcript30142	ko00220	Amino acid metabolism	Arginine biosynthesis
Unigene27683	transcript69537	ko00220	Amino acid metabolism	Arginine biosynthesis
Unigene7114	transcript15953	ko00220	Amino acid metabolism	Arginine biosynthesis
Unigene27512	transcript69136	ko00220	Amino acid metabolism	Arginine biosynthesis
Unigene23602	transcript60057	ko00220	Amino acid metabolism	Arginine biosynthesis
Unigene24871	transcript62677	ko00053	Carbohydrate metabolism	Ascorbate and aldarate metabolism
Unigene11999	transcript27392	ko00053	Carbohydrate metabolism	Ascorbate and aldarate metabolism
Unigene29560	transcript73982	ko00053	Carbohydrate metabolism	Ascorbate and aldarate metabolism
Unigene21039	transcript54488	ko00053	Carbohydrate metabolism	Ascorbate and aldarate metabolism
Unigene29457	transcript73625	ko00053	Carbohydrate metabolism	Ascorbate and aldarate metabolism
Unigene9467	transcript21593	ko00053	Carbohydrate metabolism	Ascorbate and aldarate metabolism
Unigene26365	transcript66488	ko00053	Carbohydrate metabolism	Ascorbate and aldarate metabolism
Unigene24651	transcript62183	ko00053	Carbohydrate metabolism	Ascorbate and aldarate metabolism
Unigene29557	transcript73975	ko00053	Carbohydrate metabolism	Ascorbate and aldarate metabolism
Unigene24731	transcript62383	ko00053	Carbohydrate metabolism	Ascorbate and aldarate metabolism
Unigene2901	transcript6327	ko00053	Carbohydrate metabolism	Ascorbate and aldarate metabolism
Unigene11655	transcript26563	ko00053	Carbohydrate metabolism	Ascorbate and aldarate metabolism
Unigene20835	transcript53724	ko00053	Carbohydrate metabolism	Ascorbate and aldarate metabolism
Unigene29909	transcript74888	ko00053	Carbohydrate metabolism	Ascorbate and aldarate metabolism
Unigene16196	transcript38901	ko00053	Carbohydrate metabolism	Ascorbate and aldarate metabolism
Unigene18826	transcript48590	ko00053	Carbohydrate metabolism	Ascorbate and aldarate metabolism
Unigene659	transcript1412	ko00053	Carbohydrate metabolism	Ascorbate and aldarate metabolism
Unigene28673	transcript71775	ko00053	Carbohydrate metabolism	Ascorbate and aldarate metabolism
Unigene4949	transcript10957	ko00053	Carbohydrate metabolism	Ascorbate and aldarate metabolism
Unigene25123	transcript63198	ko00053	Carbohydrate metabolism	Ascorbate and aldarate metabolism
Unigene23240	transcript59310	ko00053	Carbohydrate metabolism	Ascorbate and aldarate metabolism
Unigene27910	transcript70148	ko00053	Carbohydrate metabolism	Ascorbate and aldarate metabolism
Unigene15119	transcript36073	ko00053	Carbohydrate metabolism	Ascorbate and aldarate metabolism
Unigene8180	transcript18353	ko00053	Carbohydrate metabolism	Ascorbate and aldarate metabolism
Unigene29111	transcript72736	ko00053	Carbohydrate metabolism	Ascorbate and aldarate metabolism
Unigene29847	transcript74749	ko00053	Carbohydrate metabolism	Ascorbate and aldarate metabolism
Unigene6436	transcript14496	ko00053	Carbohydrate metabolism	Ascorbate and aldarate metabolism
Unigene11582	transcript26405	ko00053	Carbohydrate metabolism	Ascorbate and aldarate metabolism
Unigene9046	transcript20391	ko00053	Carbohydrate metabolism	Ascorbate and aldarate metabolism
Unigene3537	transcript7851	ko00053	Carbohydrate metabolism	Ascorbate and aldarate metabolism
Unigene29204	transcript72960	ko00053	Carbohydrate metabolism	Ascorbate and aldarate metabolism
Unigene8152	transcript18295	ko00053	Carbohydrate metabolism	Ascorbate and aldarate metabolism
Unigene16734	transcript40413	ko00053	Carbohydrate metabolism	Ascorbate and aldarate metabolism
Unigene23796	transcript60438	ko00053	Carbohydrate metabolism	Ascorbate and aldarate metabolism
Unigene26822	transcript67546	ko00053	Carbohydrate metabolism	Ascorbate and aldarate metabolism
Unigene19874	transcript51195	ko00053	Carbohydrate metabolism	Ascorbate and aldarate metabolism
Unigene24781	transcript62495	ko00053	Carbohydrate metabolism	Ascorbate and aldarate metabolism
Unigene29027	transcript72540	ko00053	Carbohydrate metabolism	Ascorbate and aldarate metabolism
Unigene26584	transcript66995	ko00053	Carbohydrate metabolism	Ascorbate and aldarate metabolism
Unigene25862	transcript64872	ko00053	Carbohydrate metabolism	Ascorbate and aldarate metabolism
Unigene12246	transcript28002	ko00053	Carbohydrate metabolism	Ascorbate and aldarate metabolism
Unigene3850	transcript8608	ko00053	Carbohydrate metabolism	Ascorbate and aldarate metabolism
Unigene1328	transcript2860	ko00053	Carbohydrate metabolism	Ascorbate and aldarate metabolism
Unigene25368	transcript63695	ko00053	Carbohydrate metabolism	Ascorbate and aldarate metabolism
Unigene14366	transcript34050	ko00053	Carbohydrate metabolism	Ascorbate and aldarate metabolism
Unigene821	transcript1764	ko00053	Carbohydrate metabolism	Ascorbate and aldarate metabolism
Unigene24097	transcript61063	ko00053	Carbohydrate metabolism	Ascorbate and aldarate metabolism
Unigene30405	transcript76510	ko03022	Transcription	Basal transcription factors
Unigene1704	transcript3685	ko03022	Transcription	Basal transcription factors
Unigene11919	transcript27193	ko03022	Transcription	Basal transcription factors
Unigene30801	transcript77440	ko03022	Transcription	Basal transcription factors
Unigene20307	transcript52135	ko03022	Transcription	Basal transcription factors
Unigene15984	transcript38365	ko03022	Transcription	Basal transcription factors
Unigene15214	transcript36324	ko03022	Transcription	Basal transcription factors
Unigene3127	transcript6907	ko03022	Transcription	Basal transcription factors
Unigene3128	transcript6908	ko03022	Transcription	Basal transcription factors
Unigene22415	transcript57560	ko03022	Transcription	Basal transcription factors
Unigene17210	transcript42144	ko03022	Transcription	Basal transcription factors
Unigene10540	transcript24130	ko03022	Transcription	Basal transcription factors
Unigene8702	transcript19540	ko03022	Transcription	Basal transcription factors
Unigene27355	transcript68801	ko03022	Transcription	Basal transcription factors
Unigene10739	transcript24589	ko03022	Transcription	Basal transcription factors
Unigene26245	transcript66140	ko03022	Transcription	Basal transcription factors
Unigene6817	transcript15297	ko03022	Transcription	Basal transcription factors
Unigene16160	transcript38820	ko03022	Transcription	Basal transcription factors
Unigene29397	transcript73493	ko03022	Transcription	Basal transcription factors
Unigene10984	transcript25141	ko03022	Transcription	Basal transcription factors
Unigene25376	transcript63713	ko03022	Transcription	Basal transcription factors
Unigene4155	transcript9251	ko03022	Transcription	Basal transcription factors
Unigene10765	transcript24645	ko03022	Transcription	Basal transcription factors
Unigene127	transcript282	ko03022	Transcription	Basal transcription factors
Unigene2634	transcript5748	ko03022	Transcription	Basal transcription factors
Unigene30473	transcript76684	ko03022	Transcription	Basal transcription factors
Unigene22208	transcript57129	ko03022	Transcription	Basal transcription factors
Unigene7312	transcript16367	ko03022	Transcription	Basal transcription factors
Unigene2317	transcript5033	ko03022	Transcription	Basal transcription factors
Unigene16012	transcript38438	ko03022	Transcription	Basal transcription factors
Unigene29995	transcript75159	ko03022	Transcription	Basal transcription factors
Unigene4968	transcript11000	ko03022	Transcription	Basal transcription factors
Unigene3734	transcript8316	ko03022	Transcription	Basal transcription factors
Unigene28393	transcript71223	ko03022	Transcription	Basal transcription factors
Unigene1377	transcript2954	ko03022	Transcription	Basal transcription factors
Unigene2060	transcript4472	ko03022	Transcription	Basal transcription factors
Unigene16777	transcript40569	ko03022	Transcription	Basal transcription factors
Unigene16775	transcript40565	ko03022	Transcription	Basal transcription factors
Unigene27922	transcript70186	ko03022	Transcription	Basal transcription factors
Unigene5689	transcript12598	ko03022	Transcription	Basal transcription factors
Unigene25673	transcript64361	ko03022	Transcription	Basal transcription factors
Unigene17515	transcript43321	ko03022	Transcription	Basal transcription factors
Unigene5263	transcript11632	ko03022	Transcription	Basal transcription factors
Unigene16211	transcript38942	ko03022	Transcription	Basal transcription factors
Unigene12617	transcript28958	ko03022	Transcription	Basal transcription factors
Unigene8455	transcript18999	ko03022	Transcription	Basal transcription factors
Unigene30083	transcript75633	ko03022	Transcription	Basal transcription factors
Unigene11325	transcript25831	ko03022	Transcription	Basal transcription factors
Unigene18660	transcript48061	ko03410	Replication and repair	Base excision repair
Unigene19106	transcript49491	ko03410	Replication and repair	Base excision repair
Unigene936	transcript2018	ko03410	Replication and repair	Base excision repair
Unigene7458	transcript16695	ko03410	Replication and repair	Base excision repair
Unigene2723	transcript5945	ko03410	Replication and repair	Base excision repair
Unigene7724	transcript17282	ko03410	Replication and repair	Base excision repair
Unigene30229	transcript76076	ko03410	Replication and repair	Base excision repair
Unigene9723	transcript22267	ko03410	Replication and repair	Base excision repair
Unigene25046	transcript63053	ko03410	Replication and repair	Base excision repair
Unigene26220	transcript66055	ko03410	Replication and repair	Base excision repair
Unigene23929	transcript60697	ko03410	Replication and repair	Base excision repair
Unigene19466	transcript50350	ko03410	Replication and repair	Base excision repair
Unigene19178	transcript49755	ko03410	Replication and repair	Base excision repair
Unigene7742	transcript17324	ko03410	Replication and repair	Base excision repair
Unigene15976	transcript38347	ko03410	Replication and repair	Base excision repair
Unigene14758	transcript35120	ko03410	Replication and repair	Base excision repair
Unigene2294	transcript4984	ko03410	Replication and repair	Base excision repair
Unigene15800	transcript37895	ko03410	Replication and repair	Base excision repair
Unigene15160	transcript36182	ko03410	Replication and repair	Base excision repair
Unigene13978	transcript32874	ko03410	Replication and repair	Base excision repair
Unigene24638	transcript62161	ko03410	Replication and repair	Base excision repair
Unigene22778	transcript58323	ko03410	Replication and repair	Base excision repair
Unigene2509	transcript5486	ko03410	Replication and repair	Base excision repair
Unigene17016	transcript41393	ko03410	Replication and repair	Base excision repair
Unigene2872	transcript6253	ko03410	Replication and repair	Base excision repair
Unigene15759	transcript37788	ko03410	Replication and repair	Base excision repair
Unigene18583	transcript47820	ko03410	Replication and repair	Base excision repair
Unigene15867	transcript38061	ko03410	Replication and repair	Base excision repair
Unigene24910	transcript62764	ko03410	Replication and repair	Base excision repair
Unigene29541	transcript73909	ko03410	Replication and repair	Base excision repair
Unigene25735	transcript64516	ko03410	Replication and repair	Base excision repair
Unigene6930	transcript15536	ko03410	Replication and repair	Base excision repair
Unigene9367	transcript21358	ko00362	Xenobiotics biodegradation and metabolism	Benzoate degradation
Unigene29243	transcript73062	ko00362	Xenobiotics biodegradation and metabolism	Benzoate degradation
Unigene23813	transcript60475	ko00362	Xenobiotics biodegradation and metabolism	Benzoate degradation
Unigene12684	transcript29303	ko00362	Xenobiotics biodegradation and metabolism	Benzoate degradation
Unigene15092	transcript35999	ko00362	Xenobiotics biodegradation and metabolism	Benzoate degradation
Unigene24725	transcript62366	ko00362	Xenobiotics biodegradation and metabolism	Benzoate degradation
Unigene28258	transcript70917	ko00362	Xenobiotics biodegradation and metabolism	Benzoate degradation
Unigene18037	transcript45869	ko00410	Metabolism of other amino acids	beta-Alanine metabolism
Unigene17068	transcript41576	ko00410	Metabolism of other amino acids	beta-Alanine metabolism
Unigene21727	transcript56079	ko00410	Metabolism of other amino acids	beta-Alanine metabolism
Unigene7408	transcript16583	ko00410	Metabolism of other amino acids	beta-Alanine metabolism
Unigene4147	transcript9237	ko00410	Metabolism of other amino acids	beta-Alanine metabolism
Unigene19528	transcript50474	ko00410	Metabolism of other amino acids	beta-Alanine metabolism
Unigene24731	transcript62383	ko00410	Metabolism of other amino acids	beta-Alanine metabolism
Unigene25067	transcript63094	ko00410	Metabolism of other amino acids	beta-Alanine metabolism
Unigene1389	transcript2984	ko00410	Metabolism of other amino acids	beta-Alanine metabolism
Unigene2901	transcript6327	ko00410	Metabolism of other amino acids	beta-Alanine metabolism
Unigene2903	transcript6332	ko00410	Metabolism of other amino acids	beta-Alanine metabolism
Unigene20835	transcript53724	ko00410	Metabolism of other amino acids	beta-Alanine metabolism
Unigene21871	transcript56402	ko00410	Metabolism of other amino acids	beta-Alanine metabolism
Unigene18826	transcript48590	ko00410	Metabolism of other amino acids	beta-Alanine metabolism
Unigene5537	transcript12251	ko00410	Metabolism of other amino acids	beta-Alanine metabolism
Unigene19432	transcript50272	ko00410	Metabolism of other amino acids	beta-Alanine metabolism
Unigene3696	transcript8240	ko00410	Metabolism of other amino acids	beta-Alanine metabolism
Unigene28764	transcript71971	ko00410	Metabolism of other amino acids	beta-Alanine metabolism
Unigene1619	transcript3486	ko00410	Metabolism of other amino acids	beta-Alanine metabolism
Unigene14446	transcript34270	ko00410	Metabolism of other amino acids	beta-Alanine metabolism
Unigene13672	transcript32055	ko00410	Metabolism of other amino acids	beta-Alanine metabolism
Unigene1004	transcript2172	ko00410	Metabolism of other amino acids	beta-Alanine metabolism
Unigene11217	transcript25602	ko00410	Metabolism of other amino acids	beta-Alanine metabolism
Unigene6437	transcript14499	ko00410	Metabolism of other amino acids	beta-Alanine metabolism
Unigene6436	transcript14496	ko00410	Metabolism of other amino acids	beta-Alanine metabolism
Unigene3586	transcript7960	ko00410	Metabolism of other amino acids	beta-Alanine metabolism
Unigene29656	transcript74216	ko00410	Metabolism of other amino acids	beta-Alanine metabolism
Unigene30363	transcript76412	ko00410	Metabolism of other amino acids	beta-Alanine metabolism
Unigene8739	transcript19654	ko00410	Metabolism of other amino acids	beta-Alanine metabolism
Unigene29997	transcript75168	ko00410	Metabolism of other amino acids	beta-Alanine metabolism
Unigene16661	transcript40153	ko00410	Metabolism of other amino acids	beta-Alanine metabolism
Unigene6614	transcript14847	ko00410	Metabolism of other amino acids	beta-Alanine metabolism
Unigene978	transcript2112	ko00410	Metabolism of other amino acids	beta-Alanine metabolism
Unigene30682	transcript77161	ko00410	Metabolism of other amino acids	beta-Alanine metabolism
Unigene21794	transcript56241	ko00410	Metabolism of other amino acids	beta-Alanine metabolism
Unigene18588	transcript47835	ko00410	Metabolism of other amino acids	beta-Alanine metabolism
Unigene3194	transcript7078	ko00410	Metabolism of other amino acids	beta-Alanine metabolism
Unigene26208	transcript66004	ko00410	Metabolism of other amino acids	beta-Alanine metabolism
Unigene7335	transcript16408	ko00410	Metabolism of other amino acids	beta-Alanine metabolism
Unigene18315	transcript46944	ko00410	Metabolism of other amino acids	beta-Alanine metabolism
Unigene26078	transcript65511	ko00410	Metabolism of other amino acids	beta-Alanine metabolism
Unigene30917	transcript77750	ko00410	Metabolism of other amino acids	beta-Alanine metabolism
Unigene24664	transcript62218	ko00410	Metabolism of other amino acids	beta-Alanine metabolism
Unigene16488	transcript39705	ko00410	Metabolism of other amino acids	beta-Alanine metabolism
Unigene19931	transcript51345	ko00410	Metabolism of other amino acids	beta-Alanine metabolism
Unigene26822	transcript67546	ko00410	Metabolism of other amino acids	beta-Alanine metabolism
Unigene18058	transcript45961	ko00410	Metabolism of other amino acids	beta-Alanine metabolism
Unigene7594	transcript16992	ko00410	Metabolism of other amino acids	beta-Alanine metabolism
Unigene6884	transcript15433	ko00410	Metabolism of other amino acids	beta-Alanine metabolism
Unigene468	transcript999	ko00410	Metabolism of other amino acids	beta-Alanine metabolism
Unigene19311	transcript50047	ko00410	Metabolism of other amino acids	beta-Alanine metabolism
Unigene23878	transcript60599	ko00410	Metabolism of other amino acids	beta-Alanine metabolism
Unigene4640	transcript10273	ko00410	Metabolism of other amino acids	beta-Alanine metabolism
Unigene3850	transcript8608	ko00410	Metabolism of other amino acids	beta-Alanine metabolism
Unigene1281	transcript2756	ko00410	Metabolism of other amino acids	beta-Alanine metabolism
Unigene30156	transcript75923	ko00410	Metabolism of other amino acids	beta-Alanine metabolism
Unigene15349	transcript36688	ko00410	Metabolism of other amino acids	beta-Alanine metabolism
Unigene25368	transcript63695	ko00410	Metabolism of other amino acids	beta-Alanine metabolism
Unigene27270	transcript68605	ko00410	Metabolism of other amino acids	beta-Alanine metabolism
Unigene20524	transcript52721	ko00410	Metabolism of other amino acids	beta-Alanine metabolism
Unigene12216	transcript27906	ko00410	Metabolism of other amino acids	beta-Alanine metabolism
Unigene24353	transcript61571	ko00965	Biosynthesis of other secondary metabolites	Betalain biosynthesis
Unigene4462	transcript9924	ko00965	Biosynthesis of other secondary metabolites	Betalain biosynthesis
Unigene22893	transcript58583	ko00965	Biosynthesis of other secondary metabolites	Betalain biosynthesis
Unigene6311	transcript14194	ko00965	Biosynthesis of other secondary metabolites	Betalain biosynthesis
Unigene28278	transcript70958	ko01051	Metabolism of terpenoids and polyketides	Biosynthesis of ansamycins
Unigene29987	transcript75134	ko01051	Metabolism of terpenoids and polyketides	Biosynthesis of ansamycins
Unigene27113	transcript68240	ko01051	Metabolism of terpenoids and polyketides	Biosynthesis of ansamycins
Unigene14164	transcript33412	ko01051	Metabolism of terpenoids and polyketides	Biosynthesis of ansamycins
Unigene13273	transcript30969	ko01051	Metabolism of terpenoids and polyketides	Biosynthesis of ansamycins
Unigene6465	transcript14546	ko01051	Metabolism of terpenoids and polyketides	Biosynthesis of ansamycins
Unigene15816	transcript37925	ko01051	Metabolism of terpenoids and polyketides	Biosynthesis of ansamycins
Unigene11224	transcript25613	ko01051	Metabolism of terpenoids and polyketides	Biosynthesis of ansamycins
Unigene7809	transcript17469	ko01053	Metabolism of terpenoids and polyketides	Biosynthesis of siderophore group nonribosomal peptides
Unigene26757	transcript67395	ko01053	Metabolism of terpenoids and polyketides	Biosynthesis of siderophore group nonribosomal peptides
Unigene14719	transcript35012	ko01040	Lipid metabolism	Biosynthesis of unsaturated fatty acids
Unigene25312	transcript63584	ko01040	Lipid metabolism	Biosynthesis of unsaturated fatty acids
Unigene29923	transcript74917	ko01040	Lipid metabolism	Biosynthesis of unsaturated fatty acids
Unigene30318	transcript76283	ko01040	Lipid metabolism	Biosynthesis of unsaturated fatty acids
Unigene17054	transcript41527	ko01040	Lipid metabolism	Biosynthesis of unsaturated fatty acids
Unigene23039	transcript58897	ko01040	Lipid metabolism	Biosynthesis of unsaturated fatty acids
Unigene28678	transcript71785	ko01040	Lipid metabolism	Biosynthesis of unsaturated fatty acids
Unigene29509	transcript73811	ko01040	Lipid metabolism	Biosynthesis of unsaturated fatty acids
Unigene12825	transcript29748	ko01040	Lipid metabolism	Biosynthesis of unsaturated fatty acids
Unigene25204	transcript63367	ko01040	Lipid metabolism	Biosynthesis of unsaturated fatty acids
Unigene22259	transcript57247	ko01040	Lipid metabolism	Biosynthesis of unsaturated fatty acids
Unigene24619	transcript62120	ko01040	Lipid metabolism	Biosynthesis of unsaturated fatty acids
Unigene12201	transcript27865	ko01040	Lipid metabolism	Biosynthesis of unsaturated fatty acids
Unigene1361	transcript2919	ko01040	Lipid metabolism	Biosynthesis of unsaturated fatty acids
Unigene19137	transcript49601	ko01040	Lipid metabolism	Biosynthesis of unsaturated fatty acids
Unigene6600	transcript14825	ko01040	Lipid metabolism	Biosynthesis of unsaturated fatty acids
Unigene28247	transcript70887	ko01040	Lipid metabolism	Biosynthesis of unsaturated fatty acids
Unigene10164	transcript23319	ko01040	Lipid metabolism	Biosynthesis of unsaturated fatty acids
Unigene21477	transcript55487	ko01040	Lipid metabolism	Biosynthesis of unsaturated fatty acids
Unigene11478	transcript26166	ko01040	Lipid metabolism	Biosynthesis of unsaturated fatty acids
Unigene17403	transcript42874	ko01040	Lipid metabolism	Biosynthesis of unsaturated fatty acids
Unigene2396	transcript5227	ko01040	Lipid metabolism	Biosynthesis of unsaturated fatty acids
Unigene175	transcript387	ko01040	Lipid metabolism	Biosynthesis of unsaturated fatty acids
Unigene22416	transcript57561	ko01040	Lipid metabolism	Biosynthesis of unsaturated fatty acids
Unigene20270	transcript52053	ko01040	Lipid metabolism	Biosynthesis of unsaturated fatty acids
Unigene21761	transcript56164	ko01040	Lipid metabolism	Biosynthesis of unsaturated fatty acids
Unigene3545	transcript7871	ko01040	Lipid metabolism	Biosynthesis of unsaturated fatty acids
Unigene20478	transcript52562	ko01040	Lipid metabolism	Biosynthesis of unsaturated fatty acids
Unigene30194	transcript76007	ko01040	Lipid metabolism	Biosynthesis of unsaturated fatty acids
Unigene10173	transcript23334	ko01040	Lipid metabolism	Biosynthesis of unsaturated fatty acids
Unigene21559	transcript55673	ko01040	Lipid metabolism	Biosynthesis of unsaturated fatty acids
Unigene10772	transcript24667	ko01040	Lipid metabolism	Biosynthesis of unsaturated fatty acids
Unigene15282	transcript36499	ko01040	Lipid metabolism	Biosynthesis of unsaturated fatty acids
Unigene10425	transcript23889	ko01040	Lipid metabolism	Biosynthesis of unsaturated fatty acids
Unigene23471	transcript59794	ko01040	Lipid metabolism	Biosynthesis of unsaturated fatty acids
Unigene18055	transcript45956	ko01040	Lipid metabolism	Biosynthesis of unsaturated fatty acids
Unigene8004	transcript17932	ko01040	Lipid metabolism	Biosynthesis of unsaturated fatty acids
Unigene13596	transcript31861	ko01040	Lipid metabolism	Biosynthesis of unsaturated fatty acids
Unigene10942	transcript25050	ko01040	Lipid metabolism	Biosynthesis of unsaturated fatty acids
Unigene20824	transcript53649	ko01040	Lipid metabolism	Biosynthesis of unsaturated fatty acids
Unigene27104	transcript68224	ko01040	Lipid metabolism	Biosynthesis of unsaturated fatty acids
Unigene29307	transcript73259	ko01040	Lipid metabolism	Biosynthesis of unsaturated fatty acids
Unigene26769	transcript67418	ko01040	Lipid metabolism	Biosynthesis of unsaturated fatty acids
Unigene30007	transcript75206	ko01040	Lipid metabolism	Biosynthesis of unsaturated fatty acids
Unigene4329	transcript9646	ko01040	Lipid metabolism	Biosynthesis of unsaturated fatty acids
Unigene23681	transcript60204	ko01040	Lipid metabolism	Biosynthesis of unsaturated fatty acids
Unigene24098	transcript61065	ko01040	Lipid metabolism	Biosynthesis of unsaturated fatty acids
Unigene26534	transcript66875	ko00780	Metabolism of cofactors and vitamins	Biotin metabolism
Unigene26620	transcript67070	ko00780	Metabolism of cofactors and vitamins	Biotin metabolism
Unigene751	transcript1609	ko00780	Metabolism of cofactors and vitamins	Biotin metabolism
Unigene26756	transcript67394	ko00780	Metabolism of cofactors and vitamins	Biotin metabolism
Unigene24619	transcript62120	ko00780	Metabolism of cofactors and vitamins	Biotin metabolism
Unigene6600	transcript14825	ko00780	Metabolism of cofactors and vitamins	Biotin metabolism
Unigene10164	transcript23319	ko00780	Metabolism of cofactors and vitamins	Biotin metabolism
Unigene20478	transcript52562	ko00780	Metabolism of cofactors and vitamins	Biotin metabolism
Unigene27293	transcript68651	ko00780	Metabolism of cofactors and vitamins	Biotin metabolism
Unigene29786	transcript74583	ko00780	Metabolism of cofactors and vitamins	Biotin metabolism
Unigene22183	transcript57085	ko00780	Metabolism of cofactors and vitamins	Biotin metabolism
Unigene27807	transcript69792	ko00780	Metabolism of cofactors and vitamins	Biotin metabolism
Unigene6732	transcript15124	ko00780	Metabolism of cofactors and vitamins	Biotin metabolism
Unigene24019	transcript60903	ko00780	Metabolism of cofactors and vitamins	Biotin metabolism
Unigene12292	transcript28169	ko00905	Metabolism of terpenoids and polyketides	Brassinosteroid biosynthesis
Unigene19859	transcript51156	ko00905	Metabolism of terpenoids and polyketides	Brassinosteroid biosynthesis
Unigene800	transcript1727	ko00905	Metabolism of terpenoids and polyketides	Brassinosteroid biosynthesis
Unigene8462	transcript19015	ko00905	Metabolism of terpenoids and polyketides	Brassinosteroid biosynthesis
Unigene5789	transcript12844	ko00905	Metabolism of terpenoids and polyketides	Brassinosteroid biosynthesis
Unigene30052	transcript75476	ko00905	Metabolism of terpenoids and polyketides	Brassinosteroid biosynthesis
Unigene4451	transcript9900	ko00905	Metabolism of terpenoids and polyketides	Brassinosteroid biosynthesis
Unigene19792	transcript51024	ko00905	Metabolism of terpenoids and polyketides	Brassinosteroid biosynthesis
Unigene3775	transcript8419	ko00905	Metabolism of terpenoids and polyketides	Brassinosteroid biosynthesis
Unigene9872	transcript22633	ko00905	Metabolism of terpenoids and polyketides	Brassinosteroid biosynthesis
Unigene22621	transcript57973	ko00905	Metabolism of terpenoids and polyketides	Brassinosteroid biosynthesis
Unigene877	transcript1900	ko00905	Metabolism of terpenoids and polyketides	Brassinosteroid biosynthesis
Unigene17334	transcript42614	ko00905	Metabolism of terpenoids and polyketides	Brassinosteroid biosynthesis
Unigene14205	transcript33560	ko00905	Metabolism of terpenoids and polyketides	Brassinosteroid biosynthesis
Unigene174	transcript386	ko00905	Metabolism of terpenoids and polyketides	Brassinosteroid biosynthesis
Unigene24998	transcript62939	ko00905	Metabolism of terpenoids and polyketides	Brassinosteroid biosynthesis
Unigene26992	transcript67943	ko00905	Metabolism of terpenoids and polyketides	Brassinosteroid biosynthesis
Unigene15052	transcript35923	ko00905	Metabolism of terpenoids and polyketides	Brassinosteroid biosynthesis
Unigene17269	transcript42350	ko00650	Carbohydrate metabolism	Butanoate metabolism
Unigene9367	transcript21358	ko00650	Carbohydrate metabolism	Butanoate metabolism
Unigene29243	transcript73062	ko00650	Carbohydrate metabolism	Butanoate metabolism
Unigene9357	transcript21329	ko00650	Carbohydrate metabolism	Butanoate metabolism
Unigene26532	transcript66869	ko00650	Carbohydrate metabolism	Butanoate metabolism
Unigene8513	transcript19132	ko00650	Carbohydrate metabolism	Butanoate metabolism
Unigene2903	transcript6332	ko00650	Carbohydrate metabolism	Butanoate metabolism
Unigene23813	transcript60475	ko00650	Carbohydrate metabolism	Butanoate metabolism
Unigene15528	transcript37177	ko00650	Carbohydrate metabolism	Butanoate metabolism
Unigene12684	transcript29303	ko00650	Carbohydrate metabolism	Butanoate metabolism
Unigene5537	transcript12251	ko00650	Carbohydrate metabolism	Butanoate metabolism
Unigene25432	transcript63829	ko00650	Carbohydrate metabolism	Butanoate metabolism
Unigene13363	transcript31225	ko00650	Carbohydrate metabolism	Butanoate metabolism
Unigene6983	transcript15660	ko00650	Carbohydrate metabolism	Butanoate metabolism
Unigene21333	transcript55134	ko00650	Carbohydrate metabolism	Butanoate metabolism
Unigene15092	transcript35999	ko00650	Carbohydrate metabolism	Butanoate metabolism
Unigene24725	transcript62366	ko00650	Carbohydrate metabolism	Butanoate metabolism
Unigene5468	transcript12085	ko00650	Carbohydrate metabolism	Butanoate metabolism
Unigene2004	transcript4376	ko00650	Carbohydrate metabolism	Butanoate metabolism
Unigene14282	transcript33785	ko00650	Carbohydrate metabolism	Butanoate metabolism
Unigene16488	transcript39705	ko00650	Carbohydrate metabolism	Butanoate metabolism
Unigene28258	transcript70917	ko00650	Carbohydrate metabolism	Butanoate metabolism
Unigene7864	transcript17592	ko00650	Carbohydrate metabolism	Butanoate metabolism
Unigene10722	transcript24534	ko00650	Carbohydrate metabolism	Butanoate metabolism
Unigene16643	transcript40110	ko00650	Carbohydrate metabolism	Butanoate metabolism
Unigene9922	transcript22784	ko00650	Carbohydrate metabolism	Butanoate metabolism
Unigene8436	transcript18947	ko00650	Carbohydrate metabolism	Butanoate metabolism
Unigene5622	transcript12450	ko00524	Biosynthesis of other secondary metabolites	Butirosin and neomycin biosynthesis
Unigene146	transcript317	ko00524	Biosynthesis of other secondary metabolites	Butirosin and neomycin biosynthesis
Unigene17988	transcript45505	ko00524	Biosynthesis of other secondary metabolites	Butirosin and neomycin biosynthesis
Unigene23707	transcript60265	ko00524	Biosynthesis of other secondary metabolites	Butirosin and neomycin biosynthesis
Unigene22113	transcript56920	ko00524	Biosynthesis of other secondary metabolites	Butirosin and neomycin biosynthesis
Unigene14032	transcript33033	ko00524	Biosynthesis of other secondary metabolites	Butirosin and neomycin biosynthesis
Unigene11672	transcript26595	ko00524	Biosynthesis of other secondary metabolites	Butirosin and neomycin biosynthesis
Unigene28720	transcript71880	ko00524	Biosynthesis of other secondary metabolites	Butirosin and neomycin biosynthesis
Unigene2055	transcript4463	ko00524	Biosynthesis of other secondary metabolites	Butirosin and neomycin biosynthesis
Unigene17473	transcript43102	ko00524	Biosynthesis of other secondary metabolites	Butirosin and neomycin biosynthesis
Unigene15259	transcript36437	ko00524	Biosynthesis of other secondary metabolites	Butirosin and neomycin biosynthesis
Unigene5430	transcript11992	ko00524	Biosynthesis of other secondary metabolites	Butirosin and neomycin biosynthesis
Unigene28557	transcript71557	ko00524	Biosynthesis of other secondary metabolites	Butirosin and neomycin biosynthesis
Unigene6295	transcript14153	ko00524	Biosynthesis of other secondary metabolites	Butirosin and neomycin biosynthesis
Unigene27938	transcript70233	ko00524	Biosynthesis of other secondary metabolites	Butirosin and neomycin biosynthesis
Unigene11128	transcript25435	ko00524	Biosynthesis of other secondary metabolites	Butirosin and neomycin biosynthesis
Unigene12211	transcript27894	ko00524	Biosynthesis of other secondary metabolites	Butirosin and neomycin biosynthesis
Unigene1784	transcript3865	ko00660	Carbohydrate metabolism	C5-Branched dibasic acid metabolism
Unigene2783	transcript6054	ko00660	Carbohydrate metabolism	C5-Branched dibasic acid metabolism
Unigene13177	transcript30693	ko00660	Carbohydrate metabolism	C5-Branched dibasic acid metabolism
Unigene13713	transcript32152	ko00660	Carbohydrate metabolism	C5-Branched dibasic acid metabolism
Unigene22718	transcript58206	ko00660	Carbohydrate metabolism	C5-Branched dibasic acid metabolism
Unigene2499	transcript5470	ko00660	Carbohydrate metabolism	C5-Branched dibasic acid metabolism
Unigene20043	transcript51582	ko00660	Carbohydrate metabolism	C5-Branched dibasic acid metabolism
Unigene25432	transcript63829	ko00660	Carbohydrate metabolism	C5-Branched dibasic acid metabolism
Unigene23912	transcript60670	ko00660	Carbohydrate metabolism	C5-Branched dibasic acid metabolism
Unigene2103	transcript4561	ko00660	Carbohydrate metabolism	C5-Branched dibasic acid metabolism
Unigene28648	transcript71734	ko00660	Carbohydrate metabolism	C5-Branched dibasic acid metabolism
Unigene1635	transcript3524	ko00660	Carbohydrate metabolism	C5-Branched dibasic acid metabolism
Unigene2004	transcript4376	ko00660	Carbohydrate metabolism	C5-Branched dibasic acid metabolism
Unigene20083	transcript51669	ko00660	Carbohydrate metabolism	C5-Branched dibasic acid metabolism
Unigene17516	transcript43323	ko00660	Carbohydrate metabolism	C5-Branched dibasic acid metabolism
Unigene13605	transcript31876	ko00660	Carbohydrate metabolism	C5-Branched dibasic acid metabolism
Unigene9922	transcript22784	ko00660	Carbohydrate metabolism	C5-Branched dibasic acid metabolism
Unigene18611	transcript47911	ko00660	Carbohydrate metabolism	C5-Branched dibasic acid metabolism
Unigene29391	transcript73486	ko00232	Biosynthesis of other secondary metabolites	Caffeine metabolism
Unigene27637	transcript69421	ko00232	Biosynthesis of other secondary metabolites	Caffeine metabolism
Unigene22311	transcript57348	ko00232	Biosynthesis of other secondary metabolites	Caffeine metabolism
Unigene28443	transcript71321	ko00232	Biosynthesis of other secondary metabolites	Caffeine metabolism
Unigene17067	transcript41573	ko04020	Signal transduction	Calcium signaling pathway
Unigene5379	transcript11871	ko04020	Signal transduction	Calcium signaling pathway
Unigene14980	transcript35732	ko04020	Signal transduction	Calcium signaling pathway
Unigene5031	transcript11137	ko04020	Signal transduction	Calcium signaling pathway
Unigene19381	transcript50186	ko04020	Signal transduction	Calcium signaling pathway
Unigene5943	transcript13226	ko04020	Signal transduction	Calcium signaling pathway
Unigene11301	transcript25780	ko04020	Signal transduction	Calcium signaling pathway
Unigene19720	transcript50886	ko04020	Signal transduction	Calcium signaling pathway
Unigene11757	transcript26779	ko04020	Signal transduction	Calcium signaling pathway
Unigene429	transcript934	ko04020	Signal transduction	Calcium signaling pathway
Unigene8449	transcript18986	ko04020	Signal transduction	Calcium signaling pathway
Unigene20991	transcript54398	ko04020	Signal transduction	Calcium signaling pathway
Unigene1557	transcript3347	ko04020	Signal transduction	Calcium signaling pathway
Unigene27377	transcript68844	ko04020	Signal transduction	Calcium signaling pathway
Unigene16991	transcript41329	ko04020	Signal transduction	Calcium signaling pathway
Unigene20682	transcript53179	ko04020	Signal transduction	Calcium signaling pathway
Unigene13009	transcript30233	ko04020	Signal transduction	Calcium signaling pathway
Unigene9045	transcript20390	ko04020	Signal transduction	Calcium signaling pathway
Unigene5557	transcript12301	ko04020	Signal transduction	Calcium signaling pathway
Unigene7181	transcript16074	ko04020	Signal transduction	Calcium signaling pathway
Unigene16089	transcript38652	ko04020	Signal transduction	Calcium signaling pathway
Unigene18957	transcript48980	ko04020	Signal transduction	Calcium signaling pathway
Unigene13544	transcript31720	ko04020	Signal transduction	Calcium signaling pathway
Unigene2152	transcript4657	ko04020	Signal transduction	Calcium signaling pathway
Unigene16002	transcript38414	ko04020	Signal transduction	Calcium signaling pathway
Unigene10637	transcript24344	ko04020	Signal transduction	Calcium signaling pathway
Unigene3202	transcript7098	ko04020	Signal transduction	Calcium signaling pathway
Unigene12817	transcript29724	ko04020	Signal transduction	Calcium signaling pathway
Unigene29785	transcript74580	ko04020	Signal transduction	Calcium signaling pathway
Unigene1923	transcript4203	ko04020	Signal transduction	Calcium signaling pathway
Unigene24545	transcript61950	ko04020	Signal transduction	Calcium signaling pathway
Unigene30894	transcript77690	ko04020	Signal transduction	Calcium signaling pathway
Unigene29940	transcript74968	ko04020	Signal transduction	Calcium signaling pathway
Unigene15893	transcript38146	ko04020	Signal transduction	Calcium signaling pathway
Unigene1817	transcript3950	ko04020	Signal transduction	Calcium signaling pathway
Unigene3255	transcript7245	ko04020	Signal transduction	Calcium signaling pathway
Unigene7866	transcript17599	ko04020	Signal transduction	Calcium signaling pathway
Unigene23427	transcript59698	ko04020	Signal transduction	Calcium signaling pathway
Unigene956	transcript2061	ko04020	Signal transduction	Calcium signaling pathway
Unigene25360	transcript63682	ko04020	Signal transduction	Calcium signaling pathway
Unigene27791	transcript69750	ko04020	Signal transduction	Calcium signaling pathway
Unigene25531	transcript64036	ko04020	Signal transduction	Calcium signaling pathway
Unigene566	transcript1201	ko04020	Signal transduction	Calcium signaling pathway
Unigene14719	transcript35012	ko04024	Signal transduction	cAMP signaling pathway
Unigene17067	transcript41573	ko04024	Signal transduction	cAMP signaling pathway
Unigene14980	transcript35732	ko04024	Signal transduction	cAMP signaling pathway
Unigene1936	transcript4226	ko04024	Signal transduction	cAMP signaling pathway
Unigene25841	transcript64809	ko04024	Signal transduction	cAMP signaling pathway
Unigene19521	transcript50460	ko04024	Signal transduction	cAMP signaling pathway
Unigene17054	transcript41527	ko04024	Signal transduction	cAMP signaling pathway
Unigene19790	transcript51021	ko04024	Signal transduction	cAMP signaling pathway
Unigene19381	transcript50186	ko04024	Signal transduction	cAMP signaling pathway
Unigene14340	transcript33966	ko04024	Signal transduction	cAMP signaling pathway
Unigene29984	transcript75125	ko04024	Signal transduction	cAMP signaling pathway
Unigene19720	transcript50886	ko04024	Signal transduction	cAMP signaling pathway
Unigene11757	transcript26779	ko04024	Signal transduction	cAMP signaling pathway
Unigene13063	transcript30383	ko04024	Signal transduction	cAMP signaling pathway
Unigene29509	transcript73811	ko04024	Signal transduction	cAMP signaling pathway
Unigene3020	transcript6632	ko04024	Signal transduction	cAMP signaling pathway
Unigene12825	transcript29748	ko04024	Signal transduction	cAMP signaling pathway
Unigene9688	transcript22168	ko04024	Signal transduction	cAMP signaling pathway
Unigene21425	transcript55352	ko04024	Signal transduction	cAMP signaling pathway
Unigene16250	transcript39055	ko04024	Signal transduction	cAMP signaling pathway
Unigene12201	transcript27865	ko04024	Signal transduction	cAMP signaling pathway
Unigene4861	transcript10773	ko04024	Signal transduction	cAMP signaling pathway
Unigene13733	transcript32202	ko04024	Signal transduction	cAMP signaling pathway
Unigene22655	transcript58066	ko04024	Signal transduction	cAMP signaling pathway
Unigene21733	transcript56090	ko04024	Signal transduction	cAMP signaling pathway
Unigene21963	transcript56612	ko04024	Signal transduction	cAMP signaling pathway
Unigene18270	transcript46771	ko04024	Signal transduction	cAMP signaling pathway
Unigene23926	transcript60694	ko04024	Signal transduction	cAMP signaling pathway
Unigene16991	transcript41329	ko04024	Signal transduction	cAMP signaling pathway
Unigene25728	transcript64501	ko04024	Signal transduction	cAMP signaling pathway
Unigene20682	transcript53179	ko04024	Signal transduction	cAMP signaling pathway
Unigene9045	transcript20390	ko04024	Signal transduction	cAMP signaling pathway
Unigene22416	transcript57561	ko04024	Signal transduction	cAMP signaling pathway
Unigene19816	transcript51069	ko04024	Signal transduction	cAMP signaling pathway
Unigene19417	transcript50250	ko04024	Signal transduction	cAMP signaling pathway
Unigene1748	transcript3787	ko04024	Signal transduction	cAMP signaling pathway
Unigene27698	transcript69566	ko04024	Signal transduction	cAMP signaling pathway
Unigene2500	transcript5471	ko04024	Signal transduction	cAMP signaling pathway
Unigene16435	transcript39537	ko04024	Signal transduction	cAMP signaling pathway
Unigene13332	transcript31141	ko04024	Signal transduction	cAMP signaling pathway
Unigene18673	transcript48092	ko04024	Signal transduction	cAMP signaling pathway
Unigene21559	transcript55673	ko04024	Signal transduction	cAMP signaling pathway
Unigene12817	transcript29724	ko04024	Signal transduction	cAMP signaling pathway
Unigene1923	transcript4203	ko04024	Signal transduction	cAMP signaling pathway
Unigene22970	transcript58736	ko04024	Signal transduction	cAMP signaling pathway
Unigene26660	transcript67161	ko04024	Signal transduction	cAMP signaling pathway
Unigene29940	transcript74968	ko04024	Signal transduction	cAMP signaling pathway
Unigene23471	transcript59794	ko04024	Signal transduction	cAMP signaling pathway
Unigene28552	transcript71540	ko04024	Signal transduction	cAMP signaling pathway
Unigene27104	transcript68224	ko04024	Signal transduction	cAMP signaling pathway
Unigene29299	transcript73239	ko04024	Signal transduction	cAMP signaling pathway
Unigene29307	transcript73259	ko04024	Signal transduction	cAMP signaling pathway
Unigene29809	transcript74662	ko04024	Signal transduction	cAMP signaling pathway
Unigene4329	transcript9646	ko04024	Signal transduction	cAMP signaling pathway
Unigene14617	transcript34748	ko04024	Signal transduction	cAMP signaling pathway
Unigene18928	transcript48915	ko04024	Signal transduction	cAMP signaling pathway
Unigene18379	transcript47153	ko04024	Signal transduction	cAMP signaling pathway
Unigene25531	transcript64036	ko04024	Signal transduction	cAMP signaling pathway
Unigene10410	transcript23860	ko00710	Energy metabolism	Carbon fixation in photosynthetic organisms
Unigene29875	transcript74821	ko00710	Energy metabolism	Carbon fixation in photosynthetic organisms
Unigene25318	transcript63593	ko00710	Energy metabolism	Carbon fixation in photosynthetic organisms
Unigene18845	transcript48661	ko00710	Energy metabolism	Carbon fixation in photosynthetic organisms
Unigene11240	transcript25642	ko00710	Energy metabolism	Carbon fixation in photosynthetic organisms
Unigene28278	transcript70958	ko00710	Energy metabolism	Carbon fixation in photosynthetic organisms
Unigene1876	transcript4104	ko00710	Energy metabolism	Carbon fixation in photosynthetic organisms
Unigene10023	transcript23009	ko00710	Energy metabolism	Carbon fixation in photosynthetic organisms
Unigene8060	transcript18075	ko00710	Energy metabolism	Carbon fixation in photosynthetic organisms
Unigene17845	transcript44676	ko00710	Energy metabolism	Carbon fixation in photosynthetic organisms
Unigene18206	transcript46538	ko00710	Energy metabolism	Carbon fixation in photosynthetic organisms
Unigene8546	transcript19204	ko00710	Energy metabolism	Carbon fixation in photosynthetic organisms
Unigene8545	transcript19203	ko00710	Energy metabolism	Carbon fixation in photosynthetic organisms
Unigene13206	transcript30774	ko00710	Energy metabolism	Carbon fixation in photosynthetic organisms
Unigene27289	transcript68642	ko00710	Energy metabolism	Carbon fixation in photosynthetic organisms
Unigene10961	transcript25097	ko00710	Energy metabolism	Carbon fixation in photosynthetic organisms
Unigene7812	transcript17476	ko00710	Energy metabolism	Carbon fixation in photosynthetic organisms
Unigene14981	transcript35734	ko00710	Energy metabolism	Carbon fixation in photosynthetic organisms
Unigene3701	transcript8247	ko00710	Energy metabolism	Carbon fixation in photosynthetic organisms
Unigene8197	transcript18381	ko00710	Energy metabolism	Carbon fixation in photosynthetic organisms
Unigene27369	transcript68830	ko00710	Energy metabolism	Carbon fixation in photosynthetic organisms
Unigene20300	transcript52121	ko00710	Energy metabolism	Carbon fixation in photosynthetic organisms
Unigene22277	transcript57290	ko00710	Energy metabolism	Carbon fixation in photosynthetic organisms
Unigene21207	transcript54852	ko00710	Energy metabolism	Carbon fixation in photosynthetic organisms
Unigene19457	transcript50331	ko00710	Energy metabolism	Carbon fixation in photosynthetic organisms
Unigene8461	transcript19013	ko00710	Energy metabolism	Carbon fixation in photosynthetic organisms
Unigene27467	transcript69034	ko00710	Energy metabolism	Carbon fixation in photosynthetic organisms
Unigene7142	transcript16004	ko00710	Energy metabolism	Carbon fixation in photosynthetic organisms
Unigene13829	transcript32462	ko00710	Energy metabolism	Carbon fixation in photosynthetic organisms
Unigene3125	transcript6902	ko00710	Energy metabolism	Carbon fixation in photosynthetic organisms
Unigene4923	transcript10900	ko00710	Energy metabolism	Carbon fixation in photosynthetic organisms
Unigene9353	transcript21319	ko00710	Energy metabolism	Carbon fixation in photosynthetic organisms
Unigene19921	transcript51314	ko00710	Energy metabolism	Carbon fixation in photosynthetic organisms
Unigene2839	transcript6177	ko00710	Energy metabolism	Carbon fixation in photosynthetic organisms
Unigene21329	transcript55127	ko00710	Energy metabolism	Carbon fixation in photosynthetic organisms
Unigene29660	transcript74238	ko00710	Energy metabolism	Carbon fixation in photosynthetic organisms
Unigene14396	transcript34143	ko00710	Energy metabolism	Carbon fixation in photosynthetic organisms
Unigene18048	transcript45924	ko00710	Energy metabolism	Carbon fixation in photosynthetic organisms
Unigene25795	transcript64688	ko00710	Energy metabolism	Carbon fixation in photosynthetic organisms
Unigene22305	transcript57341	ko00710	Energy metabolism	Carbon fixation in photosynthetic organisms
Unigene21516	transcript55580	ko00710	Energy metabolism	Carbon fixation in photosynthetic organisms
Unigene8908	transcript20026	ko00710	Energy metabolism	Carbon fixation in photosynthetic organisms
Unigene1305	transcript2806	ko00710	Energy metabolism	Carbon fixation in photosynthetic organisms
Unigene19692	transcript50831	ko00710	Energy metabolism	Carbon fixation in photosynthetic organisms
Unigene13587	transcript31844	ko00710	Energy metabolism	Carbon fixation in photosynthetic organisms
Unigene789	transcript1700	ko00710	Energy metabolism	Carbon fixation in photosynthetic organisms
Unigene787	transcript1697	ko00710	Energy metabolism	Carbon fixation in photosynthetic organisms
Unigene28112	transcript70623	ko00710	Energy metabolism	Carbon fixation in photosynthetic organisms
Unigene28500	transcript71437	ko00710	Energy metabolism	Carbon fixation in photosynthetic organisms
Unigene23541	transcript59921	ko00710	Energy metabolism	Carbon fixation in photosynthetic organisms
Unigene19791	transcript51023	ko00710	Energy metabolism	Carbon fixation in photosynthetic organisms
Unigene3054	transcript6723	ko00710	Energy metabolism	Carbon fixation in photosynthetic organisms
Unigene24144	transcript61158	ko00710	Energy metabolism	Carbon fixation in photosynthetic organisms
Unigene27016	transcript67996	ko00710	Energy metabolism	Carbon fixation in photosynthetic organisms
Unigene30644	transcript77073	ko00710	Energy metabolism	Carbon fixation in photosynthetic organisms
Unigene17505	transcript43262	ko00710	Energy metabolism	Carbon fixation in photosynthetic organisms
Unigene26247	transcript66154	ko00710	Energy metabolism	Carbon fixation in photosynthetic organisms
Unigene12108	transcript27647	ko00710	Energy metabolism	Carbon fixation in photosynthetic organisms
Unigene25457	transcript63874	ko00710	Energy metabolism	Carbon fixation in photosynthetic organisms
Unigene27781	transcript69734	ko00710	Energy metabolism	Carbon fixation in photosynthetic organisms
Unigene6595	transcript14812	ko00710	Energy metabolism	Carbon fixation in photosynthetic organisms
Unigene1406	transcript3030	ko00710	Energy metabolism	Carbon fixation in photosynthetic organisms
Unigene27849	transcript69916	ko00710	Energy metabolism	Carbon fixation in photosynthetic organisms
Unigene19265	transcript49953	ko00710	Energy metabolism	Carbon fixation in photosynthetic organisms
Unigene5946	transcript13234	ko00710	Energy metabolism	Carbon fixation in photosynthetic organisms
Unigene29987	transcript75134	ko00710	Energy metabolism	Carbon fixation in photosynthetic organisms
Unigene29157	transcript72841	ko00710	Energy metabolism	Carbon fixation in photosynthetic organisms
Unigene27113	transcript68240	ko00710	Energy metabolism	Carbon fixation in photosynthetic organisms
Unigene8414	transcript18901	ko00710	Energy metabolism	Carbon fixation in photosynthetic organisms
Unigene27707	transcript69587	ko00710	Energy metabolism	Carbon fixation in photosynthetic organisms
Unigene22142	transcript56982	ko00710	Energy metabolism	Carbon fixation in photosynthetic organisms
Unigene17613	transcript43693	ko00710	Energy metabolism	Carbon fixation in photosynthetic organisms
Unigene2720	transcript5935	ko00710	Energy metabolism	Carbon fixation in photosynthetic organisms
Unigene549	transcript1175	ko00710	Energy metabolism	Carbon fixation in photosynthetic organisms
Unigene9932	transcript22812	ko00710	Energy metabolism	Carbon fixation in photosynthetic organisms
Unigene16849	transcript40853	ko00710	Energy metabolism	Carbon fixation in photosynthetic organisms
Unigene10450	transcript23937	ko00710	Energy metabolism	Carbon fixation in photosynthetic organisms
Unigene9267	transcript21038	ko00710	Energy metabolism	Carbon fixation in photosynthetic organisms
Unigene7559	transcript16923	ko00710	Energy metabolism	Carbon fixation in photosynthetic organisms
Unigene18012	transcript45700	ko00710	Energy metabolism	Carbon fixation in photosynthetic organisms
Unigene6845	transcript15353	ko00710	Energy metabolism	Carbon fixation in photosynthetic organisms
Unigene38	transcript92	ko00710	Energy metabolism	Carbon fixation in photosynthetic organisms
Unigene13456	transcript31484	ko00710	Energy metabolism	Carbon fixation in photosynthetic organisms
Unigene2239	transcript4870	ko00710	Energy metabolism	Carbon fixation in photosynthetic organisms
Unigene8756	transcript19691	ko00710	Energy metabolism	Carbon fixation in photosynthetic organisms
Unigene17957	transcript45364	ko00710	Energy metabolism	Carbon fixation in photosynthetic organisms
Unigene7426	transcript16620	ko00710	Energy metabolism	Carbon fixation in photosynthetic organisms
Unigene5480	transcript12111	ko00710	Energy metabolism	Carbon fixation in photosynthetic organisms
Unigene5159	transcript11401	ko00710	Energy metabolism	Carbon fixation in photosynthetic organisms
Unigene7130	transcript15983	ko00710	Energy metabolism	Carbon fixation in photosynthetic organisms
Unigene30711	transcript77245	ko00710	Energy metabolism	Carbon fixation in photosynthetic organisms
Unigene1076	transcript2345	ko00710	Energy metabolism	Carbon fixation in photosynthetic organisms
Unigene2523	transcript5509	ko00710	Energy metabolism	Carbon fixation in photosynthetic organisms
Unigene26851	transcript67609	ko00710	Energy metabolism	Carbon fixation in photosynthetic organisms
Unigene27812	transcript69810	ko00710	Energy metabolism	Carbon fixation in photosynthetic organisms
Unigene2779	transcript6047	ko00710	Energy metabolism	Carbon fixation in photosynthetic organisms
Unigene17186	transcript42023	ko00710	Energy metabolism	Carbon fixation in photosynthetic organisms
Unigene26388	transcript66548	ko00710	Energy metabolism	Carbon fixation in photosynthetic organisms
Unigene5406	transcript11938	ko00710	Energy metabolism	Carbon fixation in photosynthetic organisms
Unigene1366	transcript2927	ko00710	Energy metabolism	Carbon fixation in photosynthetic organisms
Unigene19123	transcript49553	ko00710	Energy metabolism	Carbon fixation in photosynthetic organisms
Unigene18656	transcript48048	ko00710	Energy metabolism	Carbon fixation in photosynthetic organisms
Unigene1614	transcript3479	ko00710	Energy metabolism	Carbon fixation in photosynthetic organisms
Unigene1618	transcript3485	ko00710	Energy metabolism	Carbon fixation in photosynthetic organisms
Unigene23746	transcript60347	ko00710	Energy metabolism	Carbon fixation in photosynthetic organisms
Unigene1130	transcript2464	ko00710	Energy metabolism	Carbon fixation in photosynthetic organisms
Unigene11258	transcript25692	ko00710	Energy metabolism	Carbon fixation in photosynthetic organisms
Unigene19862	transcript51163	ko00710	Energy metabolism	Carbon fixation in photosynthetic organisms
Unigene21672	transcript55949	ko00710	Energy metabolism	Carbon fixation in photosynthetic organisms
Unigene21676	transcript55965	ko00710	Energy metabolism	Carbon fixation in photosynthetic organisms
Unigene23486	transcript59813	ko00710	Energy metabolism	Carbon fixation in photosynthetic organisms
Unigene25600	transcript64194	ko00710	Energy metabolism	Carbon fixation in photosynthetic organisms
Unigene605	transcript1289	ko00710	Energy metabolism	Carbon fixation in photosynthetic organisms
Unigene24054	transcript60973	ko00710	Energy metabolism	Carbon fixation in photosynthetic organisms
Unigene22591	transcript57910	ko00710	Energy metabolism	Carbon fixation in photosynthetic organisms
Unigene8531	transcript19162	ko00710	Energy metabolism	Carbon fixation in photosynthetic organisms
Unigene8331	transcript18716	ko00710	Energy metabolism	Carbon fixation in photosynthetic organisms
Unigene29446	transcript73604	ko00710	Energy metabolism	Carbon fixation in photosynthetic organisms
Unigene18458	transcript47373	ko00710	Energy metabolism	Carbon fixation in photosynthetic organisms
Unigene4542	transcript10090	ko00710	Energy metabolism	Carbon fixation in photosynthetic organisms
Unigene24978	transcript62892	ko00710	Energy metabolism	Carbon fixation in photosynthetic organisms
Unigene22511	transcript57754	ko00710	Energy metabolism	Carbon fixation in photosynthetic organisms
Unigene10790	transcript24723	ko00710	Energy metabolism	Carbon fixation in photosynthetic organisms
Unigene25251	transcript63459	ko00710	Energy metabolism	Carbon fixation in photosynthetic organisms
Unigene24641	transcript62169	ko00710	Energy metabolism	Carbon fixation in photosynthetic organisms
Unigene11899	transcript27127	ko00710	Energy metabolism	Carbon fixation in photosynthetic organisms
Unigene2574	transcript5616	ko00710	Energy metabolism	Carbon fixation in photosynthetic organisms
Unigene26805	transcript67499	ko00710	Energy metabolism	Carbon fixation in photosynthetic organisms
Unigene20028	transcript51549	ko00710	Energy metabolism	Carbon fixation in photosynthetic organisms
Unigene22896	transcript58586	ko00710	Energy metabolism	Carbon fixation in photosynthetic organisms
Unigene6178	transcript13859	ko00710	Energy metabolism	Carbon fixation in photosynthetic organisms
Unigene14164	transcript33412	ko00710	Energy metabolism	Carbon fixation in photosynthetic organisms
Unigene19512	transcript50442	ko00710	Energy metabolism	Carbon fixation in photosynthetic organisms
Unigene14755	transcript35112	ko00710	Energy metabolism	Carbon fixation in photosynthetic organisms
Unigene4499	transcript9996	ko00710	Energy metabolism	Carbon fixation in photosynthetic organisms
Unigene17531	transcript43386	ko00710	Energy metabolism	Carbon fixation in photosynthetic organisms
Unigene20345	transcript52226	ko00710	Energy metabolism	Carbon fixation in photosynthetic organisms
Unigene19416	transcript50249	ko00710	Energy metabolism	Carbon fixation in photosynthetic organisms
Unigene9323	transcript21256	ko00710	Energy metabolism	Carbon fixation in photosynthetic organisms
Unigene30015	transcript75256	ko00710	Energy metabolism	Carbon fixation in photosynthetic organisms
Unigene846	transcript1830	ko00710	Energy metabolism	Carbon fixation in photosynthetic organisms
Unigene23346	transcript59536	ko00710	Energy metabolism	Carbon fixation in photosynthetic organisms
Unigene29994	transcript75153	ko00710	Energy metabolism	Carbon fixation in photosynthetic organisms
Unigene12967	transcript30131	ko00710	Energy metabolism	Carbon fixation in photosynthetic organisms
Unigene8677	transcript19486	ko00710	Energy metabolism	Carbon fixation in photosynthetic organisms
Unigene27124	transcript68265	ko00710	Energy metabolism	Carbon fixation in photosynthetic organisms
Unigene27695	transcript69560	ko00710	Energy metabolism	Carbon fixation in photosynthetic organisms
Unigene16789	transcript40623	ko00710	Energy metabolism	Carbon fixation in photosynthetic organisms
Unigene22784	transcript58334	ko00710	Energy metabolism	Carbon fixation in photosynthetic organisms
Unigene20845	transcript53784	ko00710	Energy metabolism	Carbon fixation in photosynthetic organisms
Unigene21361	transcript55206	ko00710	Energy metabolism	Carbon fixation in photosynthetic organisms
Unigene8157	transcript18303	ko00710	Energy metabolism	Carbon fixation in photosynthetic organisms
Unigene2714	transcript5925	ko00710	Energy metabolism	Carbon fixation in photosynthetic organisms
Unigene4415	transcript9838	ko00710	Energy metabolism	Carbon fixation in photosynthetic organisms
Unigene2150	transcript4654	ko00710	Energy metabolism	Carbon fixation in photosynthetic organisms
Unigene13273	transcript30969	ko00710	Energy metabolism	Carbon fixation in photosynthetic organisms
Unigene25494	transcript63957	ko00710	Energy metabolism	Carbon fixation in photosynthetic organisms
Unigene16055	transcript38541	ko00710	Energy metabolism	Carbon fixation in photosynthetic organisms
Unigene8056	transcript18066	ko00710	Energy metabolism	Carbon fixation in photosynthetic organisms
Unigene9094	transcript20493	ko00710	Energy metabolism	Carbon fixation in photosynthetic organisms
Unigene6854	transcript15369	ko00710	Energy metabolism	Carbon fixation in photosynthetic organisms
Unigene6269	transcript14087	ko00710	Energy metabolism	Carbon fixation in photosynthetic organisms
Unigene25594	transcript64183	ko00710	Energy metabolism	Carbon fixation in photosynthetic organisms
Unigene15864	transcript38050	ko00710	Energy metabolism	Carbon fixation in photosynthetic organisms
Unigene23500	transcript59837	ko00710	Energy metabolism	Carbon fixation in photosynthetic organisms
Unigene18737	transcript48288	ko00710	Energy metabolism	Carbon fixation in photosynthetic organisms
Unigene8749	transcript19669	ko00710	Energy metabolism	Carbon fixation in photosynthetic organisms
Unigene17941	transcript45246	ko00710	Energy metabolism	Carbon fixation in photosynthetic organisms
Unigene830	transcript1782	ko00710	Energy metabolism	Carbon fixation in photosynthetic organisms
Unigene5128	transcript11333	ko00710	Energy metabolism	Carbon fixation in photosynthetic organisms
Unigene588	transcript1256	ko00710	Energy metabolism	Carbon fixation in photosynthetic organisms
Unigene16632	transcript40079	ko00710	Energy metabolism	Carbon fixation in photosynthetic organisms
Unigene8458	transcript19006	ko00710	Energy metabolism	Carbon fixation in photosynthetic organisms
Unigene15202	transcript36297	ko00710	Energy metabolism	Carbon fixation in photosynthetic organisms
Unigene14303	transcript33833	ko00710	Energy metabolism	Carbon fixation in photosynthetic organisms
Unigene17653	transcript43857	ko00710	Energy metabolism	Carbon fixation in photosynthetic organisms
Unigene17654	transcript43861	ko00710	Energy metabolism	Carbon fixation in photosynthetic organisms
Unigene7493	transcript16772	ko00710	Energy metabolism	Carbon fixation in photosynthetic organisms
Unigene6465	transcript14546	ko00710	Energy metabolism	Carbon fixation in photosynthetic organisms
Unigene16802	transcript40655	ko00710	Energy metabolism	Carbon fixation in photosynthetic organisms
Unigene10101	transcript23177	ko00710	Energy metabolism	Carbon fixation in photosynthetic organisms
Unigene19118	transcript49537	ko00710	Energy metabolism	Carbon fixation in photosynthetic organisms
Unigene718	transcript1543	ko00710	Energy metabolism	Carbon fixation in photosynthetic organisms
Unigene18391	transcript47178	ko00710	Energy metabolism	Carbon fixation in photosynthetic organisms
Unigene19934	transcript51349	ko00710	Energy metabolism	Carbon fixation in photosynthetic organisms
Unigene27743	transcript69653	ko00710	Energy metabolism	Carbon fixation in photosynthetic organisms
Unigene5839	transcript12963	ko00710	Energy metabolism	Carbon fixation in photosynthetic organisms
Unigene3883	transcript8674	ko00710	Energy metabolism	Carbon fixation in photosynthetic organisms
Unigene19091	transcript49439	ko00710	Energy metabolism	Carbon fixation in photosynthetic organisms
Unigene14386	transcript34122	ko00710	Energy metabolism	Carbon fixation in photosynthetic organisms
Unigene18051	transcript45935	ko00710	Energy metabolism	Carbon fixation in photosynthetic organisms
Unigene29735	transcript74455	ko00710	Energy metabolism	Carbon fixation in photosynthetic organisms
Unigene14061	transcript33122	ko00710	Energy metabolism	Carbon fixation in photosynthetic organisms
Unigene15336	transcript36644	ko00710	Energy metabolism	Carbon fixation in photosynthetic organisms
Unigene11528	transcript26274	ko00710	Energy metabolism	Carbon fixation in photosynthetic organisms
Unigene26719	transcript67306	ko00710	Energy metabolism	Carbon fixation in photosynthetic organisms
Unigene15816	transcript37925	ko00710	Energy metabolism	Carbon fixation in photosynthetic organisms
Unigene11224	transcript25613	ko00710	Energy metabolism	Carbon fixation in photosynthetic organisms
Unigene28451	transcript71330	ko00710	Energy metabolism	Carbon fixation in photosynthetic organisms
Unigene1721	transcript3722	ko00710	Energy metabolism	Carbon fixation in photosynthetic organisms
Unigene27028	transcript68021	ko00710	Energy metabolism	Carbon fixation in photosynthetic organisms
Unigene20550	transcript52808	ko00710	Energy metabolism	Carbon fixation in photosynthetic organisms
Unigene22587	transcript57903	ko00710	Energy metabolism	Carbon fixation in photosynthetic organisms
Unigene4648	transcript10293	ko00710	Energy metabolism	Carbon fixation in photosynthetic organisms
Unigene26587	transcript66999	ko00710	Energy metabolism	Carbon fixation in photosynthetic organisms
Unigene20827	transcript53686	ko00710	Energy metabolism	Carbon fixation in photosynthetic organisms
Unigene74	transcript178	ko00710	Energy metabolism	Carbon fixation in photosynthetic organisms
Unigene17914	transcript45030	ko00710	Energy metabolism	Carbon fixation in photosynthetic organisms
Unigene3023	transcript6643	ko00710	Energy metabolism	Carbon fixation in photosynthetic organisms
Unigene5970	transcript13299	ko00710	Energy metabolism	Carbon fixation in photosynthetic organisms
Unigene1448	transcript3122	ko00710	Energy metabolism	Carbon fixation in photosynthetic organisms
Unigene12943	transcript30071	ko00710	Energy metabolism	Carbon fixation in photosynthetic organisms
Unigene2810	transcript6105	ko00710	Energy metabolism	Carbon fixation in photosynthetic organisms
Unigene3858	transcript8623	ko00710	Energy metabolism	Carbon fixation in photosynthetic organisms
Unigene2736	transcript5969	ko00710	Energy metabolism	Carbon fixation in photosynthetic organisms
Unigene8239	transcript18499	ko00710	Energy metabolism	Carbon fixation in photosynthetic organisms
Unigene20039	transcript51574	ko00710	Energy metabolism	Carbon fixation in photosynthetic organisms
Unigene12005	transcript27405	ko00710	Energy metabolism	Carbon fixation in photosynthetic organisms
Unigene21849	transcript56357	ko00710	Energy metabolism	Carbon fixation in photosynthetic organisms
Unigene21843	transcript56342	ko00710	Energy metabolism	Carbon fixation in photosynthetic organisms
Unigene16187	transcript38886	ko00710	Energy metabolism	Carbon fixation in photosynthetic organisms
Unigene19326	transcript50086	ko00710	Energy metabolism	Carbon fixation in photosynthetic organisms
Unigene18793	transcript48474	ko00710	Energy metabolism	Carbon fixation in photosynthetic organisms
Unigene17687	transcript43988	ko00710	Energy metabolism	Carbon fixation in photosynthetic organisms
Unigene19821	transcript51077	ko00710	Energy metabolism	Carbon fixation in photosynthetic organisms
Unigene17524	transcript43360	ko00710	Energy metabolism	Carbon fixation in photosynthetic organisms
Unigene10752	transcript24617	ko00710	Energy metabolism	Carbon fixation in photosynthetic organisms
Unigene20371	transcript52278	ko00710	Energy metabolism	Carbon fixation in photosynthetic organisms
Unigene12695	transcript29355	ko00710	Energy metabolism	Carbon fixation in photosynthetic organisms
Unigene6663	transcript14968	ko00710	Energy metabolism	Carbon fixation in photosynthetic organisms
Unigene11632	transcript26508	ko00710	Energy metabolism	Carbon fixation in photosynthetic organisms
Unigene17172	transcript41967	ko00710	Energy metabolism	Carbon fixation in photosynthetic organisms
Unigene4323	transcript9631	ko00710	Energy metabolism	Carbon fixation in photosynthetic organisms
Unigene18372	transcript47122	ko00710	Energy metabolism	Carbon fixation in photosynthetic organisms
Unigene20850	transcript53847	ko00710	Energy metabolism	Carbon fixation in photosynthetic organisms
Unigene20858	transcript53896	ko00710	Energy metabolism	Carbon fixation in photosynthetic organisms
Unigene29614	transcript74120	ko00710	Energy metabolism	Carbon fixation in photosynthetic organisms
Unigene18517	transcript47553	ko00710	Energy metabolism	Carbon fixation in photosynthetic organisms
Unigene5993	transcript13363	ko00720	Energy metabolism	Carbon fixation pathways in prokaryotes
Unigene20923	transcript54227	ko00720	Energy metabolism	Carbon fixation pathways in prokaryotes
Unigene20776	transcript53491	ko00720	Energy metabolism	Carbon fixation pathways in prokaryotes
Unigene7812	transcript17476	ko00720	Energy metabolism	Carbon fixation pathways in prokaryotes
Unigene9364	transcript21345	ko00720	Energy metabolism	Carbon fixation pathways in prokaryotes
Unigene29243	transcript73062	ko00720	Energy metabolism	Carbon fixation pathways in prokaryotes
Unigene13829	transcript32462	ko00720	Energy metabolism	Carbon fixation pathways in prokaryotes
Unigene2250	transcript4887	ko00720	Energy metabolism	Carbon fixation pathways in prokaryotes
Unigene18548	transcript47688	ko00720	Energy metabolism	Carbon fixation pathways in prokaryotes
Unigene532	transcript1142	ko00720	Energy metabolism	Carbon fixation pathways in prokaryotes
Unigene148	transcript325	ko00720	Energy metabolism	Carbon fixation pathways in prokaryotes
Unigene6910	transcript15492	ko00720	Energy metabolism	Carbon fixation pathways in prokaryotes
Unigene8908	transcript20026	ko00720	Energy metabolism	Carbon fixation pathways in prokaryotes
Unigene20709	transcript53271	ko00720	Energy metabolism	Carbon fixation pathways in prokaryotes
Unigene15824	transcript37944	ko00720	Energy metabolism	Carbon fixation pathways in prokaryotes
Unigene12440	transcript28500	ko00720	Energy metabolism	Carbon fixation pathways in prokaryotes
Unigene19791	transcript51023	ko00720	Energy metabolism	Carbon fixation pathways in prokaryotes
Unigene3054	transcript6723	ko00720	Energy metabolism	Carbon fixation pathways in prokaryotes
Unigene16677	transcript40222	ko00720	Energy metabolism	Carbon fixation pathways in prokaryotes
Unigene22142	transcript56982	ko00720	Energy metabolism	Carbon fixation pathways in prokaryotes
Unigene5876	transcript13042	ko00720	Energy metabolism	Carbon fixation pathways in prokaryotes
Unigene3155	transcript6984	ko00720	Energy metabolism	Carbon fixation pathways in prokaryotes
Unigene12684	transcript29303	ko00720	Energy metabolism	Carbon fixation pathways in prokaryotes
Unigene19123	transcript49553	ko00720	Energy metabolism	Carbon fixation pathways in prokaryotes
Unigene11353	transcript25892	ko00720	Energy metabolism	Carbon fixation pathways in prokaryotes
Unigene6048	transcript13515	ko00720	Energy metabolism	Carbon fixation pathways in prokaryotes
Unigene10698	transcript24486	ko00720	Energy metabolism	Carbon fixation pathways in prokaryotes
Unigene29170	transcript72885	ko00720	Energy metabolism	Carbon fixation pathways in prokaryotes
Unigene19173	transcript49743	ko00720	Energy metabolism	Carbon fixation pathways in prokaryotes
Unigene20187	transcript51880	ko00720	Energy metabolism	Carbon fixation pathways in prokaryotes
Unigene15092	transcript35999	ko00720	Energy metabolism	Carbon fixation pathways in prokaryotes
Unigene30160	transcript75932	ko00720	Energy metabolism	Carbon fixation pathways in prokaryotes
Unigene24725	transcript62366	ko00720	Energy metabolism	Carbon fixation pathways in prokaryotes
Unigene15664	transcript37542	ko00720	Energy metabolism	Carbon fixation pathways in prokaryotes
Unigene21762	transcript56166	ko00720	Energy metabolism	Carbon fixation pathways in prokaryotes
Unigene7184	transcript16077	ko00720	Energy metabolism	Carbon fixation pathways in prokaryotes
Unigene27122	transcript68258	ko00720	Energy metabolism	Carbon fixation pathways in prokaryotes
Unigene27124	transcript68265	ko00720	Energy metabolism	Carbon fixation pathways in prokaryotes
Unigene27695	transcript69560	ko00720	Energy metabolism	Carbon fixation pathways in prokaryotes
Unigene24032	transcript60932	ko00720	Energy metabolism	Carbon fixation pathways in prokaryotes
Unigene5128	transcript11333	ko00720	Energy metabolism	Carbon fixation pathways in prokaryotes
Unigene16632	transcript40079	ko00720	Energy metabolism	Carbon fixation pathways in prokaryotes
Unigene14303	transcript33833	ko00720	Energy metabolism	Carbon fixation pathways in prokaryotes
Unigene30915	transcript77747	ko00720	Energy metabolism	Carbon fixation pathways in prokaryotes
Unigene29355	transcript73405	ko00720	Energy metabolism	Carbon fixation pathways in prokaryotes
Unigene27749	transcript69672	ko00720	Energy metabolism	Carbon fixation pathways in prokaryotes
Unigene28258	transcript70917	ko00720	Energy metabolism	Carbon fixation pathways in prokaryotes
Unigene29735	transcript74455	ko00720	Energy metabolism	Carbon fixation pathways in prokaryotes
Unigene24377	transcript61618	ko00720	Energy metabolism	Carbon fixation pathways in prokaryotes
Unigene4648	transcript10293	ko00720	Energy metabolism	Carbon fixation pathways in prokaryotes
Unigene8610	transcript19339	ko00720	Energy metabolism	Carbon fixation pathways in prokaryotes
Unigene14798	transcript35236	ko00720	Energy metabolism	Carbon fixation pathways in prokaryotes
Unigene2810	transcript6105	ko00720	Energy metabolism	Carbon fixation pathways in prokaryotes
Unigene12240	transcript27985	ko00720	Energy metabolism	Carbon fixation pathways in prokaryotes
Unigene27952	transcript70263	ko00720	Energy metabolism	Carbon fixation pathways in prokaryotes
Unigene21544	transcript55636	ko00720	Energy metabolism	Carbon fixation pathways in prokaryotes
Unigene29308	transcript73260	ko00720	Energy metabolism	Carbon fixation pathways in prokaryotes
Unigene12426	transcript28465	ko00720	Energy metabolism	Carbon fixation pathways in prokaryotes
Unigene11632	transcript26508	ko00720	Energy metabolism	Carbon fixation pathways in prokaryotes
Unigene4504	transcript10004	ko00720	Energy metabolism	Carbon fixation pathways in prokaryotes
Unigene17493	transcript43195	ko00720	Energy metabolism	Carbon fixation pathways in prokaryotes
Unigene9567	transcript21813	ko00720	Energy metabolism	Carbon fixation pathways in prokaryotes
Unigene18371	transcript47119	ko00720	Energy metabolism	Carbon fixation pathways in prokaryotes
Unigene10885	transcript24932	ko00906	Metabolism of terpenoids and polyketides	Carotenoid biosynthesis
Unigene733	transcript1570	ko00906	Metabolism of terpenoids and polyketides	Carotenoid biosynthesis
Unigene10967	transcript25108	ko00906	Metabolism of terpenoids and polyketides	Carotenoid biosynthesis
Unigene3704	transcript8251	ko00906	Metabolism of terpenoids and polyketides	Carotenoid biosynthesis
Unigene16985	transcript41304	ko00906	Metabolism of terpenoids and polyketides	Carotenoid biosynthesis
Unigene6999	transcript15701	ko00906	Metabolism of terpenoids and polyketides	Carotenoid biosynthesis
Unigene30921	transcript77763	ko00906	Metabolism of terpenoids and polyketides	Carotenoid biosynthesis
Unigene29368	transcript73435	ko00906	Metabolism of terpenoids and polyketides	Carotenoid biosynthesis
Unigene26837	transcript67580	ko00906	Metabolism of terpenoids and polyketides	Carotenoid biosynthesis
Unigene30189	transcript75993	ko00906	Metabolism of terpenoids and polyketides	Carotenoid biosynthesis
Unigene11840	transcript26975	ko00906	Metabolism of terpenoids and polyketides	Carotenoid biosynthesis
Unigene3299	transcript7321	ko00906	Metabolism of terpenoids and polyketides	Carotenoid biosynthesis
Unigene25030	transcript63018	ko00906	Metabolism of terpenoids and polyketides	Carotenoid biosynthesis
Unigene12519	transcript28697	ko00906	Metabolism of terpenoids and polyketides	Carotenoid biosynthesis
Unigene9680	transcript22142	ko00906	Metabolism of terpenoids and polyketides	Carotenoid biosynthesis
Unigene9188	transcript20775	ko00906	Metabolism of terpenoids and polyketides	Carotenoid biosynthesis
Unigene1864	transcript4059	ko00906	Metabolism of terpenoids and polyketides	Carotenoid biosynthesis
Unigene10051	transcript23068	ko00906	Metabolism of terpenoids and polyketides	Carotenoid biosynthesis
Unigene20766	transcript53462	ko00906	Metabolism of terpenoids and polyketides	Carotenoid biosynthesis
Unigene13400	transcript31326	ko00906	Metabolism of terpenoids and polyketides	Carotenoid biosynthesis
Unigene30748	transcript77321	ko00906	Metabolism of terpenoids and polyketides	Carotenoid biosynthesis
Unigene1211	transcript2614	ko00906	Metabolism of terpenoids and polyketides	Carotenoid biosynthesis
Unigene15707	transcript37651	ko00906	Metabolism of terpenoids and polyketides	Carotenoid biosynthesis
Unigene24833	transcript62596	ko00906	Metabolism of terpenoids and polyketides	Carotenoid biosynthesis
Unigene10457	transcript23949	ko00906	Metabolism of terpenoids and polyketides	Carotenoid biosynthesis
Unigene22038	transcript56763	ko00906	Metabolism of terpenoids and polyketides	Carotenoid biosynthesis
Unigene10746	transcript24606	ko00906	Metabolism of terpenoids and polyketides	Carotenoid biosynthesis
Unigene18138	transcript46342	ko00906	Metabolism of terpenoids and polyketides	Carotenoid biosynthesis
Unigene21610	transcript55784	ko00906	Metabolism of terpenoids and polyketides	Carotenoid biosynthesis
Unigene28830	transcript72096	ko00906	Metabolism of terpenoids and polyketides	Carotenoid biosynthesis
Unigene16054	transcript38539	ko00906	Metabolism of terpenoids and polyketides	Carotenoid biosynthesis
Unigene11029	transcript25249	ko00906	Metabolism of terpenoids and polyketides	Carotenoid biosynthesis
Unigene15413	transcript36860	ko00906	Metabolism of terpenoids and polyketides	Carotenoid biosynthesis
Unigene1811	transcript3942	ko00906	Metabolism of terpenoids and polyketides	Carotenoid biosynthesis
Unigene12995	transcript30197	ko00906	Metabolism of terpenoids and polyketides	Carotenoid biosynthesis
Unigene8915	transcript20055	ko00906	Metabolism of terpenoids and polyketides	Carotenoid biosynthesis
Unigene6319	transcript14212	ko00906	Metabolism of terpenoids and polyketides	Carotenoid biosynthesis
Unigene24372	transcript61610	ko00906	Metabolism of terpenoids and polyketides	Carotenoid biosynthesis
Unigene11972	transcript27339	ko00906	Metabolism of terpenoids and polyketides	Carotenoid biosynthesis
Unigene24491	transcript61823	ko00906	Metabolism of terpenoids and polyketides	Carotenoid biosynthesis
Unigene2270	transcript4935	ko00906	Metabolism of terpenoids and polyketides	Carotenoid biosynthesis
Unigene14643	transcript34831	ko00906	Metabolism of terpenoids and polyketides	Carotenoid biosynthesis
Unigene18978	transcript49044	ko00906	Metabolism of terpenoids and polyketides	Carotenoid biosynthesis
Unigene20172	transcript51849	ko00906	Metabolism of terpenoids and polyketides	Carotenoid biosynthesis
Unigene12613	transcript28941	ko00906	Metabolism of terpenoids and polyketides	Carotenoid biosynthesis
Unigene23019	transcript58848	ko00906	Metabolism of terpenoids and polyketides	Carotenoid biosynthesis
Unigene21230	transcript54888	ko00906	Metabolism of terpenoids and polyketides	Carotenoid biosynthesis
Unigene27311	transcript68691	ko00906	Metabolism of terpenoids and polyketides	Carotenoid biosynthesis
Unigene1354	transcript2911	ko04110	Cell growth and death	Cell cycle
Unigene29331	transcript73329	ko04110	Cell growth and death	Cell cycle
Unigene24682	transcript62266	ko04110	Cell growth and death	Cell cycle
Unigene19075	transcript49389	ko04110	Cell growth and death	Cell cycle
Unigene14900	transcript35486	ko04110	Cell growth and death	Cell cycle
Unigene19850	transcript51141	ko04110	Cell growth and death	Cell cycle
Unigene3239	transcript7197	ko04110	Cell growth and death	Cell cycle
Unigene16132	transcript38757	ko04110	Cell growth and death	Cell cycle
Unigene17742	transcript44216	ko04110	Cell growth and death	Cell cycle
Unigene13433	transcript31421	ko04110	Cell growth and death	Cell cycle
Unigene10510	transcript24065	ko04110	Cell growth and death	Cell cycle
Unigene9822	transcript22510	ko04110	Cell growth and death	Cell cycle
Unigene1936	transcript4226	ko04110	Cell growth and death	Cell cycle
Unigene17394	transcript42838	ko04110	Cell growth and death	Cell cycle
Unigene26213	transcript66014	ko04110	Cell growth and death	Cell cycle
Unigene27161	transcript68343	ko04110	Cell growth and death	Cell cycle
Unigene15421	transcript36876	ko04110	Cell growth and death	Cell cycle
Unigene20114	transcript51735	ko04110	Cell growth and death	Cell cycle
Unigene13828	transcript32454	ko04110	Cell growth and death	Cell cycle
Unigene9552	transcript21779	ko04110	Cell growth and death	Cell cycle
Unigene18178	transcript46463	ko04110	Cell growth and death	Cell cycle
Unigene18991	transcript49090	ko04110	Cell growth and death	Cell cycle
Unigene701	transcript1507	ko04110	Cell growth and death	Cell cycle
Unigene24477	transcript61800	ko04110	Cell growth and death	Cell cycle
Unigene18894	transcript48799	ko04110	Cell growth and death	Cell cycle
Unigene8784	transcript19760	ko04110	Cell growth and death	Cell cycle
Unigene3409	transcript7559	ko04110	Cell growth and death	Cell cycle
Unigene16042	transcript38513	ko04110	Cell growth and death	Cell cycle
Unigene19697	transcript50839	ko04110	Cell growth and death	Cell cycle
Unigene21754	transcript56145	ko04110	Cell growth and death	Cell cycle
Unigene29748	transcript74490	ko04110	Cell growth and death	Cell cycle
Unigene1383	transcript2972	ko04110	Cell growth and death	Cell cycle
Unigene3313	transcript7355	ko04110	Cell growth and death	Cell cycle
Unigene16282	transcript39130	ko04110	Cell growth and death	Cell cycle
Unigene3458	transcript7678	ko04110	Cell growth and death	Cell cycle
Unigene7724	transcript17282	ko04110	Cell growth and death	Cell cycle
Unigene13063	transcript30383	ko04110	Cell growth and death	Cell cycle
Unigene7555	transcript16917	ko04110	Cell growth and death	Cell cycle
Unigene10475	transcript23984	ko04110	Cell growth and death	Cell cycle
Unigene22625	transcript57997	ko04110	Cell growth and death	Cell cycle
Unigene6252	transcript14031	ko04110	Cell growth and death	Cell cycle
Unigene16026	transcript38459	ko04110	Cell growth and death	Cell cycle
Unigene13393	transcript31308	ko04110	Cell growth and death	Cell cycle
Unigene10839	transcript24834	ko04110	Cell growth and death	Cell cycle
Unigene21195	transcript54826	ko04110	Cell growth and death	Cell cycle
Unigene21425	transcript55352	ko04110	Cell growth and death	Cell cycle
Unigene26930	transcript67794	ko04110	Cell growth and death	Cell cycle
Unigene14729	transcript35038	ko04110	Cell growth and death	Cell cycle
Unigene10406	transcript23853	ko04110	Cell growth and death	Cell cycle
Unigene13930	transcript32745	ko04110	Cell growth and death	Cell cycle
Unigene21733	transcript56090	ko04110	Cell growth and death	Cell cycle
Unigene16592	transcript39965	ko04110	Cell growth and death	Cell cycle
Unigene23803	transcript60449	ko04110	Cell growth and death	Cell cycle
Unigene20604	transcript52942	ko04110	Cell growth and death	Cell cycle
Unigene17309	transcript42499	ko04110	Cell growth and death	Cell cycle
Unigene2184	transcript4727	ko04110	Cell growth and death	Cell cycle
Unigene8609	transcript19338	ko04110	Cell growth and death	Cell cycle
Unigene2665	transcript5810	ko04110	Cell growth and death	Cell cycle
Unigene12840	transcript29787	ko04110	Cell growth and death	Cell cycle
Unigene16012	transcript38438	ko04110	Cell growth and death	Cell cycle
Unigene22378	transcript57477	ko04110	Cell growth and death	Cell cycle
Unigene1973	transcript4305	ko04110	Cell growth and death	Cell cycle
Unigene27611	transcript69369	ko04110	Cell growth and death	Cell cycle
Unigene15466	transcript37020	ko04110	Cell growth and death	Cell cycle
Unigene1749	transcript3791	ko04110	Cell growth and death	Cell cycle
Unigene27323	transcript68725	ko04110	Cell growth and death	Cell cycle
Unigene21073	transcript54565	ko04110	Cell growth and death	Cell cycle
Unigene12578	transcript28837	ko04110	Cell growth and death	Cell cycle
Unigene30199	transcript76015	ko04110	Cell growth and death	Cell cycle
Unigene16435	transcript39537	ko04110	Cell growth and death	Cell cycle
Unigene20153	transcript51813	ko04110	Cell growth and death	Cell cycle
Unigene5242	transcript11587	ko04110	Cell growth and death	Cell cycle
Unigene17620	transcript43732	ko04110	Cell growth and death	Cell cycle
Unigene6691	transcript15027	ko04110	Cell growth and death	Cell cycle
Unigene5585	transcript12369	ko04110	Cell growth and death	Cell cycle
Unigene10284	transcript23588	ko04110	Cell growth and death	Cell cycle
Unigene6952	transcript15594	ko04110	Cell growth and death	Cell cycle
Unigene19562	transcript50546	ko04110	Cell growth and death	Cell cycle
Unigene2618	transcript5705	ko04110	Cell growth and death	Cell cycle
Unigene15499	transcript37105	ko04110	Cell growth and death	Cell cycle
Unigene4693	transcript10383	ko04110	Cell growth and death	Cell cycle
Unigene7913	transcript17695	ko04110	Cell growth and death	Cell cycle
Unigene29099	transcript72715	ko04110	Cell growth and death	Cell cycle
Unigene19136	transcript49589	ko04110	Cell growth and death	Cell cycle
Unigene28393	transcript71223	ko04110	Cell growth and death	Cell cycle
Unigene12913	transcript30001	ko04110	Cell growth and death	Cell cycle
Unigene13518	transcript31631	ko04110	Cell growth and death	Cell cycle
Unigene15914	transcript38197	ko04110	Cell growth and death	Cell cycle
Unigene12648	transcript29198	ko04110	Cell growth and death	Cell cycle
Unigene3889	transcript8690	ko04110	Cell growth and death	Cell cycle
Unigene18861	transcript48697	ko04110	Cell growth and death	Cell cycle
Unigene10609	transcript24294	ko04110	Cell growth and death	Cell cycle
Unigene4441	transcript9887	ko04110	Cell growth and death	Cell cycle
Unigene6054	transcript13529	ko04110	Cell growth and death	Cell cycle
Unigene9143	transcript20604	ko04110	Cell growth and death	Cell cycle
Unigene10945	transcript25056	ko04110	Cell growth and death	Cell cycle
Unigene27024	transcript68014	ko04110	Cell growth and death	Cell cycle
Unigene20821	transcript53644	ko04110	Cell growth and death	Cell cycle
Unigene12723	transcript29472	ko04110	Cell growth and death	Cell cycle
Unigene7947	transcript17764	ko04110	Cell growth and death	Cell cycle
Unigene1443	transcript3113	ko04110	Cell growth and death	Cell cycle
Unigene21151	transcript54745	ko04110	Cell growth and death	Cell cycle
Unigene10358	transcript23738	ko04110	Cell growth and death	Cell cycle
Unigene18529	transcript47592	ko04110	Cell growth and death	Cell cycle
Unigene29304	transcript73252	ko04110	Cell growth and death	Cell cycle
Unigene2306	transcript5013	ko04110	Cell growth and death	Cell cycle
Unigene19069	transcript49372	ko04110	Cell growth and death	Cell cycle
Unigene15536	transcript37199	ko04110	Cell growth and death	Cell cycle
Unigene14695	transcript34956	ko04110	Cell growth and death	Cell cycle
Unigene7839	transcript17536	ko04110	Cell growth and death	Cell cycle
Unigene2925	transcript6396	ko04110	Cell growth and death	Cell cycle
Unigene22726	transcript58220	ko04110	Cell growth and death	Cell cycle
Unigene24016	transcript60891	ko04110	Cell growth and death	Cell cycle
Unigene9991	transcript22946	ko04110	Cell growth and death	Cell cycle
Unigene279	transcript622	ko04110	Cell growth and death	Cell cycle
Unigene5411	transcript11946	ko04110	Cell growth and death	Cell cycle
Unigene1044	transcript2253	ko04110	Cell growth and death	Cell cycle
Unigene11325	transcript25831	ko04110	Cell growth and death	Cell cycle
Unigene24935	transcript62808	ko04110	Cell growth and death	Cell cycle
Unigene27515	transcript69141	ko04110	Cell growth and death	Cell cycle
Unigene11771	transcript26818	ko04110	Cell growth and death	Cell cycle
Unigene16336	transcript39292	ko04110	Cell growth and death	Cell cycle
Unigene5209	transcript11497	ko04110	Cell growth and death	Cell cycle
Unigene8093	transcript18162	ko04110	Cell growth and death	Cell cycle
Unigene22199	transcript57114	ko04110	Cell growth and death	Cell cycle
Unigene14266	transcript33734	ko04110	Cell growth and death	Cell cycle
Unigene9608	transcript21938	ko04110	Cell growth and death	Cell cycle
Unigene3723	transcript8296	ko04110	Cell growth and death	Cell cycle
Unigene20654	transcript53106	ko04110	Cell growth and death	Cell cycle
Unigene26421	transcript66640	ko04110	Cell growth and death	Cell cycle
Unigene25508	transcript63987	ko04110	Cell growth and death	Cell cycle
Unigene27643	transcript69433	ko04110	Cell growth and death	Cell cycle
Unigene12752	transcript29562	ko04110	Cell growth and death	Cell cycle
Unigene24644	transcript62172	ko04110	Cell growth and death	Cell cycle
Unigene12786	transcript29662	ko04110	Cell growth and death	Cell cycle
Unigene29890	transcript74839	ko04110	Cell growth and death	Cell cycle
Unigene20679	transcript53173	ko04110	Cell growth and death	Cell cycle
Unigene8399	transcript18868	ko04110	Cell growth and death	Cell cycle
Unigene580	transcript1231	ko04110	Cell growth and death	Cell cycle
Unigene11793	transcript26871	ko04110	Cell growth and death	Cell cycle
Unigene462	transcript986	ko04110	Cell growth and death	Cell cycle
Unigene29844	transcript74743	ko04110	Cell growth and death	Cell cycle
Unigene27189	transcript68393	ko04110	Cell growth and death	Cell cycle
Unigene9845	transcript22559	ko04110	Cell growth and death	Cell cycle
Unigene29124	transcript72760	ko04110	Cell growth and death	Cell cycle
Unigene10198	transcript23387	ko04110	Cell growth and death	Cell cycle
Unigene21347	transcript55176	ko04110	Cell growth and death	Cell cycle
Unigene25477	transcript63916	ko04110	Cell growth and death	Cell cycle
Unigene13910	transcript32688	ko04110	Cell growth and death	Cell cycle
Unigene7118	transcript15959	ko04110	Cell growth and death	Cell cycle
Unigene560	transcript1191	ko04110	Cell growth and death	Cell cycle
Unigene29331	transcript73329	ko04110	Cell growth and death	Cell cycle
Unigene24682	transcript62266	ko04110	Cell growth and death	Cell cycle
Unigene19075	transcript49389	ko04110	Cell growth and death	Cell cycle
Unigene19850	transcript51141	ko04110	Cell growth and death	Cell cycle
Unigene26058	transcript65458	ko04110	Cell growth and death	Cell cycle
Unigene13433	transcript31421	ko04110	Cell growth and death	Cell cycle
Unigene10510	transcript24065	ko04110	Cell growth and death	Cell cycle
Unigene17394	transcript42838	ko04110	Cell growth and death	Cell cycle
Unigene27161	transcript68343	ko04110	Cell growth and death	Cell cycle
Unigene15421	transcript36876	ko04110	Cell growth and death	Cell cycle
Unigene23911	transcript60669	ko04110	Cell growth and death	Cell cycle
Unigene20114	transcript51735	ko04110	Cell growth and death	Cell cycle
Unigene9552	transcript21779	ko04110	Cell growth and death	Cell cycle
Unigene18991	transcript49090	ko04110	Cell growth and death	Cell cycle
Unigene20199	transcript51912	ko04110	Cell growth and death	Cell cycle
Unigene24477	transcript61800	ko04110	Cell growth and death	Cell cycle
Unigene8784	transcript19760	ko04110	Cell growth and death	Cell cycle
Unigene16042	transcript38513	ko04110	Cell growth and death	Cell cycle
Unigene19301	transcript50030	ko04110	Cell growth and death	Cell cycle
Unigene15616	transcript37432	ko04110	Cell growth and death	Cell cycle
Unigene1383	transcript2972	ko04110	Cell growth and death	Cell cycle
Unigene5043	transcript11170	ko04110	Cell growth and death	Cell cycle
Unigene16282	transcript39130	ko04110	Cell growth and death	Cell cycle
Unigene25236	transcript63424	ko04110	Cell growth and death	Cell cycle
Unigene6609	transcript14836	ko04110	Cell growth and death	Cell cycle
Unigene3458	transcript7678	ko04110	Cell growth and death	Cell cycle
Unigene1339	transcript2886	ko04110	Cell growth and death	Cell cycle
Unigene28846	transcript72137	ko04110	Cell growth and death	Cell cycle
Unigene22625	transcript57997	ko04110	Cell growth and death	Cell cycle
Unigene20591	transcript52918	ko04110	Cell growth and death	Cell cycle
Unigene3557	transcript7893	ko04110	Cell growth and death	Cell cycle
Unigene10839	transcript24834	ko04110	Cell growth and death	Cell cycle
Unigene21195	transcript54826	ko04110	Cell growth and death	Cell cycle
Unigene11443	transcript26083	ko04110	Cell growth and death	Cell cycle
Unigene26930	transcript67794	ko04110	Cell growth and death	Cell cycle
Unigene14729	transcript35038	ko04110	Cell growth and death	Cell cycle
Unigene10406	transcript23853	ko04110	Cell growth and death	Cell cycle
Unigene16592	transcript39965	ko04110	Cell growth and death	Cell cycle
Unigene23803	transcript60449	ko04110	Cell growth and death	Cell cycle
Unigene26025	transcript65366	ko04110	Cell growth and death	Cell cycle
Unigene10703	transcript24495	ko04110	Cell growth and death	Cell cycle
Unigene20604	transcript52942	ko04110	Cell growth and death	Cell cycle
Unigene17309	transcript42499	ko04110	Cell growth and death	Cell cycle
Unigene2184	transcript4727	ko04110	Cell growth and death	Cell cycle
Unigene8609	transcript19338	ko04110	Cell growth and death	Cell cycle
Unigene12668	transcript29257	ko04110	Cell growth and death	Cell cycle
Unigene2665	transcript5810	ko04110	Cell growth and death	Cell cycle
Unigene29523	transcript73862	ko04110	Cell growth and death	Cell cycle
Unigene22378	transcript57477	ko04110	Cell growth and death	Cell cycle
Unigene28560	transcript71562	ko04110	Cell growth and death	Cell cycle
Unigene1973	transcript4305	ko04110	Cell growth and death	Cell cycle
Unigene15466	transcript37020	ko04110	Cell growth and death	Cell cycle
Unigene1749	transcript3791	ko04110	Cell growth and death	Cell cycle
Unigene27323	transcript68725	ko04110	Cell growth and death	Cell cycle
Unigene21073	transcript54565	ko04110	Cell growth and death	Cell cycle
Unigene12578	transcript28837	ko04110	Cell growth and death	Cell cycle
Unigene30199	transcript76015	ko04110	Cell growth and death	Cell cycle
Unigene20153	transcript51813	ko04110	Cell growth and death	Cell cycle
Unigene5242	transcript11587	ko04110	Cell growth and death	Cell cycle
Unigene26578	transcript66984	ko04110	Cell growth and death	Cell cycle
Unigene6691	transcript15027	ko04110	Cell growth and death	Cell cycle
Unigene12636	transcript29163	ko04110	Cell growth and death	Cell cycle
Unigene23421	transcript59687	ko04110	Cell growth and death	Cell cycle
Unigene6952	transcript15594	ko04110	Cell growth and death	Cell cycle
Unigene19562	transcript50546	ko04110	Cell growth and death	Cell cycle
Unigene2618	transcript5705	ko04110	Cell growth and death	Cell cycle
Unigene10508	transcript24063	ko04110	Cell growth and death	Cell cycle
Unigene4693	transcript10383	ko04110	Cell growth and death	Cell cycle
Unigene19136	transcript49589	ko04110	Cell growth and death	Cell cycle
Unigene12913	transcript30001	ko04110	Cell growth and death	Cell cycle
Unigene12648	transcript29198	ko04110	Cell growth and death	Cell cycle
Unigene17425	transcript42953	ko04110	Cell growth and death	Cell cycle
Unigene3889	transcript8690	ko04110	Cell growth and death	Cell cycle
Unigene10609	transcript24294	ko04110	Cell growth and death	Cell cycle
Unigene12170	transcript27790	ko04110	Cell growth and death	Cell cycle
Unigene6054	transcript13529	ko04110	Cell growth and death	Cell cycle
Unigene27024	transcript68014	ko04110	Cell growth and death	Cell cycle
Unigene6213	transcript13953	ko04110	Cell growth and death	Cell cycle
Unigene7947	transcript17764	ko04110	Cell growth and death	Cell cycle
Unigene23045	transcript58916	ko04110	Cell growth and death	Cell cycle
Unigene1443	transcript3113	ko04110	Cell growth and death	Cell cycle
Unigene21151	transcript54745	ko04110	Cell growth and death	Cell cycle
Unigene24655	transcript62197	ko04110	Cell growth and death	Cell cycle
Unigene15270	transcript36465	ko04110	Cell growth and death	Cell cycle
Unigene18529	transcript47592	ko04110	Cell growth and death	Cell cycle
Unigene29304	transcript73252	ko04110	Cell growth and death	Cell cycle
Unigene2306	transcript5013	ko04110	Cell growth and death	Cell cycle
Unigene14695	transcript34956	ko04110	Cell growth and death	Cell cycle
Unigene2925	transcript6396	ko04110	Cell growth and death	Cell cycle
Unigene26763	transcript67406	ko04110	Cell growth and death	Cell cycle
Unigene9991	transcript22946	ko04110	Cell growth and death	Cell cycle
Unigene279	transcript622	ko04110	Cell growth and death	Cell cycle
Unigene24935	transcript62808	ko04110	Cell growth and death	Cell cycle
Unigene27515	transcript69141	ko04110	Cell growth and death	Cell cycle
Unigene11771	transcript26818	ko04110	Cell growth and death	Cell cycle
Unigene2145	transcript4645	ko04110	Cell growth and death	Cell cycle
Unigene17067	transcript41573	ko04022	Signal transduction	cGMP-PKG signaling pathway
Unigene5379	transcript11871	ko04022	Signal transduction	cGMP-PKG signaling pathway
Unigene14980	transcript35732	ko04022	Signal transduction	cGMP-PKG signaling pathway
Unigene5031	transcript11137	ko04022	Signal transduction	cGMP-PKG signaling pathway
Unigene25841	transcript64809	ko04022	Signal transduction	cGMP-PKG signaling pathway
Unigene19381	transcript50186	ko04022	Signal transduction	cGMP-PKG signaling pathway
Unigene5943	transcript13226	ko04022	Signal transduction	cGMP-PKG signaling pathway
Unigene11301	transcript25780	ko04022	Signal transduction	cGMP-PKG signaling pathway
Unigene19720	transcript50886	ko04022	Signal transduction	cGMP-PKG signaling pathway
Unigene11757	transcript26779	ko04022	Signal transduction	cGMP-PKG signaling pathway
Unigene429	transcript934	ko04022	Signal transduction	cGMP-PKG signaling pathway
Unigene3020	transcript6632	ko04022	Signal transduction	cGMP-PKG signaling pathway
Unigene8449	transcript18986	ko04022	Signal transduction	cGMP-PKG signaling pathway
Unigene20991	transcript54398	ko04022	Signal transduction	cGMP-PKG signaling pathway
Unigene1557	transcript3347	ko04022	Signal transduction	cGMP-PKG signaling pathway
Unigene16991	transcript41329	ko04022	Signal transduction	cGMP-PKG signaling pathway
Unigene25728	transcript64501	ko04022	Signal transduction	cGMP-PKG signaling pathway
Unigene20682	transcript53179	ko04022	Signal transduction	cGMP-PKG signaling pathway
Unigene13009	transcript30233	ko04022	Signal transduction	cGMP-PKG signaling pathway
Unigene9045	transcript20390	ko04022	Signal transduction	cGMP-PKG signaling pathway
Unigene5557	transcript12301	ko04022	Signal transduction	cGMP-PKG signaling pathway
Unigene1748	transcript3787	ko04022	Signal transduction	cGMP-PKG signaling pathway
Unigene27698	transcript69566	ko04022	Signal transduction	cGMP-PKG signaling pathway
Unigene13544	transcript31720	ko04022	Signal transduction	cGMP-PKG signaling pathway
Unigene16002	transcript38414	ko04022	Signal transduction	cGMP-PKG signaling pathway
Unigene10637	transcript24344	ko04022	Signal transduction	cGMP-PKG signaling pathway
Unigene3202	transcript7098	ko04022	Signal transduction	cGMP-PKG signaling pathway
Unigene12817	transcript29724	ko04022	Signal transduction	cGMP-PKG signaling pathway
Unigene1923	transcript4203	ko04022	Signal transduction	cGMP-PKG signaling pathway
Unigene24545	transcript61950	ko04022	Signal transduction	cGMP-PKG signaling pathway
Unigene30894	transcript77690	ko04022	Signal transduction	cGMP-PKG signaling pathway
Unigene29940	transcript74968	ko04022	Signal transduction	cGMP-PKG signaling pathway
Unigene15893	transcript38146	ko04022	Signal transduction	cGMP-PKG signaling pathway
Unigene1817	transcript3950	ko04022	Signal transduction	cGMP-PKG signaling pathway
Unigene3255	transcript7245	ko04022	Signal transduction	cGMP-PKG signaling pathway
Unigene956	transcript2061	ko04022	Signal transduction	cGMP-PKG signaling pathway
Unigene29299	transcript73239	ko04022	Signal transduction	cGMP-PKG signaling pathway
Unigene25360	transcript63682	ko04022	Signal transduction	cGMP-PKG signaling pathway
Unigene27791	transcript69750	ko04022	Signal transduction	cGMP-PKG signaling pathway
Unigene25531	transcript64036	ko04022	Signal transduction	cGMP-PKG signaling pathway
Unigene566	transcript1201	ko04022	Signal transduction	cGMP-PKG signaling pathway
Unigene20574	transcript52864	ko00625	Xenobiotics biodegradation and metabolism	Chloroalkane and chloroalkene degradation
Unigene8636	transcript19396	ko00625	Xenobiotics biodegradation and metabolism	Chloroalkane and chloroalkene degradation
Unigene24731	transcript62383	ko00625	Xenobiotics biodegradation and metabolism	Chloroalkane and chloroalkene degradation
Unigene2901	transcript6327	ko00625	Xenobiotics biodegradation and metabolism	Chloroalkane and chloroalkene degradation
Unigene20835	transcript53724	ko00625	Xenobiotics biodegradation and metabolism	Chloroalkane and chloroalkene degradation
Unigene13265	transcript30939	ko00625	Xenobiotics biodegradation and metabolism	Chloroalkane and chloroalkene degradation
Unigene18826	transcript48590	ko00625	Xenobiotics biodegradation and metabolism	Chloroalkane and chloroalkene degradation
Unigene4510	transcript10019	ko00625	Xenobiotics biodegradation and metabolism	Chloroalkane and chloroalkene degradation
Unigene9859	transcript22588	ko00625	Xenobiotics biodegradation and metabolism	Chloroalkane and chloroalkene degradation
Unigene6436	transcript14496	ko00625	Xenobiotics biodegradation and metabolism	Chloroalkane and chloroalkene degradation
Unigene23396	transcript59627	ko00625	Xenobiotics biodegradation and metabolism	Chloroalkane and chloroalkene degradation
Unigene14513	transcript34457	ko00625	Xenobiotics biodegradation and metabolism	Chloroalkane and chloroalkene degradation
Unigene3733	transcript8313	ko00625	Xenobiotics biodegradation and metabolism	Chloroalkane and chloroalkene degradation
Unigene21164	transcript54768	ko00625	Xenobiotics biodegradation and metabolism	Chloroalkane and chloroalkene degradation
Unigene26822	transcript67546	ko00625	Xenobiotics biodegradation and metabolism	Chloroalkane and chloroalkene degradation
Unigene29679	transcript74300	ko00625	Xenobiotics biodegradation and metabolism	Chloroalkane and chloroalkene degradation
Unigene1289	transcript2771	ko00625	Xenobiotics biodegradation and metabolism	Chloroalkane and chloroalkene degradation
Unigene25368	transcript63695	ko00625	Xenobiotics biodegradation and metabolism	Chloroalkane and chloroalkene degradation
Unigene25213	transcript63386	ko00625	Xenobiotics biodegradation and metabolism	Chloroalkane and chloroalkene degradation
Unigene27761	transcript69690	ko00361	Xenobiotics biodegradation and metabolism	Chlorocyclohexane and chlorobenzene degradation
Unigene29856	transcript74777	ko00361	Xenobiotics biodegradation and metabolism	Chlorocyclohexane and chlorobenzene degradation
Unigene9792	transcript22442	ko00020	Carbohydrate metabolism	Citrate cycle (TCA cycle)
Unigene29875	transcript74821	ko00020	Carbohydrate metabolism	Citrate cycle (TCA cycle)
Unigene23548	transcript59937	ko00020	Carbohydrate metabolism	Citrate cycle (TCA cycle)
Unigene10023	transcript23009	ko00020	Carbohydrate metabolism	Citrate cycle (TCA cycle)
Unigene5993	transcript13363	ko00020	Carbohydrate metabolism	Citrate cycle (TCA cycle)
Unigene8062	transcript18078	ko00020	Carbohydrate metabolism	Citrate cycle (TCA cycle)
Unigene8545	transcript19203	ko00020	Carbohydrate metabolism	Citrate cycle (TCA cycle)
Unigene27369	transcript68830	ko00020	Carbohydrate metabolism	Citrate cycle (TCA cycle)
Unigene20112	transcript51727	ko00020	Carbohydrate metabolism	Citrate cycle (TCA cycle)
Unigene2250	transcript4887	ko00020	Carbohydrate metabolism	Citrate cycle (TCA cycle)
Unigene5208	transcript11495	ko00020	Carbohydrate metabolism	Citrate cycle (TCA cycle)
Unigene18548	transcript47688	ko00020	Carbohydrate metabolism	Citrate cycle (TCA cycle)
Unigene8987	transcript20242	ko00020	Carbohydrate metabolism	Citrate cycle (TCA cycle)
Unigene7489	transcript16755	ko00020	Carbohydrate metabolism	Citrate cycle (TCA cycle)
Unigene18996	transcript49101	ko00020	Carbohydrate metabolism	Citrate cycle (TCA cycle)
Unigene24169	transcript61204	ko00020	Carbohydrate metabolism	Citrate cycle (TCA cycle)
Unigene148	transcript325	ko00020	Carbohydrate metabolism	Citrate cycle (TCA cycle)
Unigene22305	transcript57341	ko00020	Carbohydrate metabolism	Citrate cycle (TCA cycle)
Unigene20709	transcript53271	ko00020	Carbohydrate metabolism	Citrate cycle (TCA cycle)
Unigene15824	transcript37944	ko00020	Carbohydrate metabolism	Citrate cycle (TCA cycle)
Unigene12108	transcript27647	ko00020	Carbohydrate metabolism	Citrate cycle (TCA cycle)
Unigene22222	transcript57162	ko00020	Carbohydrate metabolism	Citrate cycle (TCA cycle)
Unigene16167	transcript38835	ko00020	Carbohydrate metabolism	Citrate cycle (TCA cycle)
Unigene27781	transcript69734	ko00020	Carbohydrate metabolism	Citrate cycle (TCA cycle)
Unigene14001	transcript32941	ko00020	Carbohydrate metabolism	Citrate cycle (TCA cycle)
Unigene16677	transcript40222	ko00020	Carbohydrate metabolism	Citrate cycle (TCA cycle)
Unigene8414	transcript18901	ko00020	Carbohydrate metabolism	Citrate cycle (TCA cycle)
Unigene5876	transcript13042	ko00020	Carbohydrate metabolism	Citrate cycle (TCA cycle)
Unigene3155	transcript6984	ko00020	Carbohydrate metabolism	Citrate cycle (TCA cycle)
Unigene15724	transcript37705	ko00020	Carbohydrate metabolism	Citrate cycle (TCA cycle)
Unigene16198	transcript38907	ko00020	Carbohydrate metabolism	Citrate cycle (TCA cycle)
Unigene656	transcript1403	ko00020	Carbohydrate metabolism	Citrate cycle (TCA cycle)
Unigene20597	transcript52932	ko00020	Carbohydrate metabolism	Citrate cycle (TCA cycle)
Unigene18190	transcript46501	ko00020	Carbohydrate metabolism	Citrate cycle (TCA cycle)
Unigene17247	transcript42274	ko00020	Carbohydrate metabolism	Citrate cycle (TCA cycle)
Unigene9348	transcript21306	ko00020	Carbohydrate metabolism	Citrate cycle (TCA cycle)
Unigene3943	transcript8816	ko00020	Carbohydrate metabolism	Citrate cycle (TCA cycle)
Unigene14434	transcript34234	ko00020	Carbohydrate metabolism	Citrate cycle (TCA cycle)
Unigene19250	transcript49926	ko00020	Carbohydrate metabolism	Citrate cycle (TCA cycle)
Unigene17553	transcript43446	ko00020	Carbohydrate metabolism	Citrate cycle (TCA cycle)
Unigene9570	transcript21820	ko00020	Carbohydrate metabolism	Citrate cycle (TCA cycle)
Unigene5406	transcript11938	ko00020	Carbohydrate metabolism	Citrate cycle (TCA cycle)
Unigene11357	transcript25901	ko00020	Carbohydrate metabolism	Citrate cycle (TCA cycle)
Unigene18656	transcript48048	ko00020	Carbohydrate metabolism	Citrate cycle (TCA cycle)
Unigene13482	transcript31559	ko00020	Carbohydrate metabolism	Citrate cycle (TCA cycle)
Unigene15881	transcript38108	ko00020	Carbohydrate metabolism	Citrate cycle (TCA cycle)
Unigene1130	transcript2464	ko00020	Carbohydrate metabolism	Citrate cycle (TCA cycle)
Unigene6048	transcript13515	ko00020	Carbohydrate metabolism	Citrate cycle (TCA cycle)
Unigene14995	transcript35782	ko00020	Carbohydrate metabolism	Citrate cycle (TCA cycle)
Unigene10698	transcript24486	ko00020	Carbohydrate metabolism	Citrate cycle (TCA cycle)
Unigene29170	transcript72885	ko00020	Carbohydrate metabolism	Citrate cycle (TCA cycle)
Unigene19173	transcript49743	ko00020	Carbohydrate metabolism	Citrate cycle (TCA cycle)
Unigene17405	transcript42886	ko00020	Carbohydrate metabolism	Citrate cycle (TCA cycle)
Unigene6178	transcript13859	ko00020	Carbohydrate metabolism	Citrate cycle (TCA cycle)
Unigene17807	transcript44487	ko00020	Carbohydrate metabolism	Citrate cycle (TCA cycle)
Unigene30160	transcript75932	ko00020	Carbohydrate metabolism	Citrate cycle (TCA cycle)
Unigene1666	transcript3604	ko00020	Carbohydrate metabolism	Citrate cycle (TCA cycle)
Unigene15664	transcript37542	ko00020	Carbohydrate metabolism	Citrate cycle (TCA cycle)
Unigene20674	transcript53159	ko00020	Carbohydrate metabolism	Citrate cycle (TCA cycle)
Unigene14623	transcript34764	ko00020	Carbohydrate metabolism	Citrate cycle (TCA cycle)
Unigene8672	transcript19477	ko00020	Carbohydrate metabolism	Citrate cycle (TCA cycle)
Unigene27122	transcript68258	ko00020	Carbohydrate metabolism	Citrate cycle (TCA cycle)
Unigene20848	transcript53819	ko00020	Carbohydrate metabolism	Citrate cycle (TCA cycle)
Unigene2714	transcript5925	ko00020	Carbohydrate metabolism	Citrate cycle (TCA cycle)
Unigene26046	transcript65426	ko00020	Carbohydrate metabolism	Citrate cycle (TCA cycle)
Unigene6850	transcript15361	ko00020	Carbohydrate metabolism	Citrate cycle (TCA cycle)
Unigene6854	transcript15369	ko00020	Carbohydrate metabolism	Citrate cycle (TCA cycle)
Unigene25594	transcript64183	ko00020	Carbohydrate metabolism	Citrate cycle (TCA cycle)
Unigene29788	transcript74586	ko00020	Carbohydrate metabolism	Citrate cycle (TCA cycle)
Unigene7493	transcript16772	ko00020	Carbohydrate metabolism	Citrate cycle (TCA cycle)
Unigene30915	transcript77747	ko00020	Carbohydrate metabolism	Citrate cycle (TCA cycle)
Unigene13515	transcript31627	ko00020	Carbohydrate metabolism	Citrate cycle (TCA cycle)
Unigene29355	transcript73405	ko00020	Carbohydrate metabolism	Citrate cycle (TCA cycle)
Unigene718	transcript1543	ko00020	Carbohydrate metabolism	Citrate cycle (TCA cycle)
Unigene18391	transcript47178	ko00020	Carbohydrate metabolism	Citrate cycle (TCA cycle)
Unigene29677	transcript74293	ko00020	Carbohydrate metabolism	Citrate cycle (TCA cycle)
Unigene24377	transcript61618	ko00020	Carbohydrate metabolism	Citrate cycle (TCA cycle)
Unigene15333	transcript36629	ko00020	Carbohydrate metabolism	Citrate cycle (TCA cycle)
Unigene11528	transcript26274	ko00020	Carbohydrate metabolism	Citrate cycle (TCA cycle)
Unigene26587	transcript66999	ko00020	Carbohydrate metabolism	Citrate cycle (TCA cycle)
Unigene27853	transcript69932	ko00020	Carbohydrate metabolism	Citrate cycle (TCA cycle)
Unigene3670	transcript8173	ko00020	Carbohydrate metabolism	Citrate cycle (TCA cycle)
Unigene21051	transcript54520	ko00020	Carbohydrate metabolism	Citrate cycle (TCA cycle)
Unigene8610	transcript19339	ko00020	Carbohydrate metabolism	Citrate cycle (TCA cycle)
Unigene4125	transcript9185	ko00020	Carbohydrate metabolism	Citrate cycle (TCA cycle)
Unigene13606	transcript31879	ko00020	Carbohydrate metabolism	Citrate cycle (TCA cycle)
Unigene15735	transcript37728	ko00020	Carbohydrate metabolism	Citrate cycle (TCA cycle)
Unigene21541	transcript55630	ko00020	Carbohydrate metabolism	Citrate cycle (TCA cycle)
Unigene21544	transcript55636	ko00020	Carbohydrate metabolism	Citrate cycle (TCA cycle)
Unigene29308	transcript73260	ko00020	Carbohydrate metabolism	Citrate cycle (TCA cycle)
Unigene21843	transcript56342	ko00020	Carbohydrate metabolism	Citrate cycle (TCA cycle)
Unigene19326	transcript50086	ko00020	Carbohydrate metabolism	Citrate cycle (TCA cycle)
Unigene12426	transcript28465	ko00020	Carbohydrate metabolism	Citrate cycle (TCA cycle)
[truncated: 7,549 more rows]

## Sheet: Table S4
SSR motif	Mono	Di	Tri	Tetra	Penta	Hexa	Total
Number	4412	1760	1641	30	14	57	7914
Length	4412	3520	4923	120	70	342	13387

## Sheet: Table S5
Gene ID	Pathway
Unigene2544	Flavone and flavonol biosynthesis
Unigene24878	Flavonoid biosynthesis
Unigene7571	Flavonoid biosynthesis
Unigene14904	Flavonoid biosynthesis
Unigene5898	Flavonoid biosynthesis
Unigene11464	Flavonoid biosynthesis
Unigene2544	Flavonoid biosynthesis
Unigene3314	Flavonoid biosynthesis
Unigene23371	Flavonoid biosynthesis
Unigene6607	Flavonoid biosynthesis
Unigene13766	Flavonoid biosynthesis
Unigene9102	Flavonoid biosynthesis
Unigene820	Flavonoid biosynthesis
Unigene8448	Flavonoid biosynthesis
Unigene18022	Flavonoid biosynthesis
Unigene527	Flavonoid biosynthesis
Unigene9950	Flavonoid biosynthesis
Unigene2316	Flavonoid biosynthesis
Unigene19339	Flavonoid biosynthesis
Unigene22238	Flavonoid biosynthesis
Unigene4969	Flavonoid biosynthesis
Unigene28526	Flavonoid biosynthesis
Unigene30419	Flavonoid biosynthesis
Unigene15868	Flavonoid biosynthesis
Unigene587	Flavonoid biosynthesis
Unigene30069	Flavonoid biosynthesis
Unigene12508	Flavonoid biosynthesis
Unigene867	Flavonoid biosynthesis
Unigene27569	Flavonoid biosynthesis
Unigene9070	Flavonoid biosynthesis
Unigene4632	Flavonoid biosynthesis
Unigene10754	Flavonoid biosynthesis
Unigene29067	Flavonoid biosynthesis
Unigene18100	Flavonoid biosynthesis
